# Supplementary material for: VEGF and EGFR signaling pathways are involved in the baicalein attenuation of OVA-induced airway inflammation and airway remodeling in mice
Source: Respir Res. 2024 Jan 4;25:10. doi: 10.1186/s12931-023-02637-6 (PMC10765748; doi:10.1186/s12931-023-02637-6)
Supplement: Supplementary file 1 — Supplementary Material 1: Table S1. Primer Sequences Used for RT-qPCR [file 12931_2023_2637_MOESM1_ESM.xlsx]

## Sheet: Sheet1
Targets	Forward (5'–3')	Reverse (5'–3')
Src	ATGTGGAGCGGATGAACTATG	GGGCTGTGTATTCGTTGTCT
Mapk3	TCCAAGGGCTACACCAAATC	GGGAACCCAAGATACCTAGAATG
Egfr	CATCCAGTGCCATCCAGAAT	AGTGTGGGCCATCAATGTAG
Vegfa	TCACCAAAGCCAGCACATAG	CCTTTCCCTTTCCTCGAACTG
Mmp9	ACAAGCTCTTCGGCTTCTG	GGTACAGGTCGAGTACTCCTTA
Ptgs2	GGGAGTCTGGAACATTGTGAA	GTGCACATTGTAAGTAGGTGGACT
Akt1	CCTCTGCTTTGTCATGGAGTAT	CACAATCTCCGCACCATAGAA
