# Supplementary material for: VEGF and EGFR signaling pathways are involved in the baicalein attenuation of OVA-induced airway inflammation and airway remodeling in mice
Source: Respir Res. 2024 Jan 4;25:10. doi: 10.1186/s12931-023-02637-6 (PMC10765748; doi:10.1186/s12931-023-02637-6)
Supplement: Supplementary file 2 — Supplementary Material 2: Table S2. Degree of Gene pathway network [file 12931_2023_2637_MOESM2_ESM.xlsx]

## Sheet: Binding energy
Number	Protein name	Gene name	PDB ID	Binding energy
1	Matrix metalloproteinase-9	MMP9	4XCT	-7.94
2	Peroxisome proliferator-activated receptor gamma	PPARG	7CXG	-7.79
3	Prostaglandin G/H synthase 2	PTGS2	5F19	-7.27
4	Proto-oncogene tyrosine-protein kinase Src	SRC	2SRC	-6.77
5	Mitogen-activated protein kinase 3	MAPK3	4QTB	-6.58
6	Epidermal growth factor receptor	EGFR	6TG0	-6.19
7	Vascular endothelial growth factor A	VEGFA	1MKK	-6.02
8	Interleukin-2	IL2	7M2G	-5.8
9	RAC-alpha serine/threonine-protein kinase	AKT1	1UNQ	-5.68
