# Supplementary material for: VEGF and EGFR signaling pathways are involved in the baicalein attenuation of OVA-induced airway inflammation and airway remodeling in mice
Source: Respir Res. 2024 Jan 4;25:10. doi: 10.1186/s12931-023-02637-6 (PMC10765748; doi:10.1186/s12931-023-02637-6)
Supplement: Supplementary file 3 — Supplementary Material 3: Table S3. Gene Ontology [file 12931_2023_2637_MOESM3_ESM.xlsx]

## Sheet: Top 20 KEGG pathway
KEGG pathway name	Degree
Relaxin signaling pathway	10
Proteoglycans in cancer	12
Bladder cancer	7
Adherens junction	8
Platelet activation	9
VEGF signaling pathway	7
Arachidonic acid metabolism	7
Ras signaling pathway	11
C-type lectin receptor signaling pathway	8
Central carbon metabolism in cancer	7
PI3K-Akt signaling pathway	13
Serotonergic synapse	8
EGFR tyrosine kinase inhibitor resistance	7
Linoleic acid metabolism	5
Rap1 signaling pathway	10
Chemical carcinogenesis - reactive oxygen species	10
Prostate cancer	7
Estrogen signaling pathway	8
Apelin signaling pathway	8
Endocrine resistance	7

## Sheet: Pathway-gene
Gene name	Degree
MAPK3	18
MAPK1	18
AKT1	15
EGFR	13
SRC	12
VEGFA	9
MET	8
PLA2G4A	6
MMP9	6
MMP2	5
PTGS2	4
KIT	4
CREB1	4
SYK	3
FLT3	3
PTGS1	3
ALOX15	3
PLA2G2A	3
PGF	3
PIK3CG	3
PTPN6	2
IL2	2
ALOX5	2
CBR1	2
ACP1	2
CYP1A2	2
PLAU	2
SLC9A1	2
MYLK	2
SMAD3	2
NOS2	2
NLRP3	1
MAOA	1
CYP3A4	1
ADORA2A	1
