# Supplementary material for: VEGF and EGFR signaling pathways are involved in the baicalein attenuation of OVA-induced airway inflammation and airway remodeling in mice
Source: Respir Res. 2024 Jan 4;25:10. doi: 10.1186/s12931-023-02637-6 (PMC10765748; doi:10.1186/s12931-023-02637-6)
Supplement: Supplementary file 4 — Supplementary Material 4: Table S4. KEGG pathway [file 12931_2023_2637_MOESM4_ESM.xlsx]

## Sheet: Sheet1
Gene name	MCC
AKT1	43770902
VEGFA	44214054
EGFR	44156578
SRC	44201907
PTGS2	44129640
MAPK3	44154120
PPARG	43644128
MMP9	44128248
IL2	43724866
MAPK1	40362696
CREB1	40280088
MMP2	3791760
SMAD3	43989144
MET	444721
KIT	3002
PLA2G4A	1662
SYK	374
CYP3A4	135
SELP	41330
TERT	41888
ALOX5	2528
ABCB1	1014
NOS2	45504
ARG1	10248
PTPN6	41160
PLAU	80664
PTGS1	1200
ALOX15	890
PLA2G2A	194
NLRP3	10104
CYP1A2	39
PIK3CG	864
PGF	486
SELL	270
FLT3	180
AKR1B1	241
ADORA1	360
ADORA2A	122
SLC9A1	124
APEX1	27
PRKDC	12
MMP12	48
ADORA3	120
COMT	14
ESRRA	24
ODC1	24
MYLK	24
ABCC1	24
PTGDR2	4
CFTR	4
MAOA	6
PLK1	2
CBR1	2
CA4	2
ACP1	1
POLH	1
