# Supplementary material for: VEGF and EGFR signaling pathways are involved in the baicalein attenuation of OVA-induced airway inflammation and airway remodeling in mice
Source: Respir Res. 2024 Jan 4;25:10. doi: 10.1186/s12931-023-02637-6 (PMC10765748; doi:10.1186/s12931-023-02637-6)
Supplement: Supplementary file 5 — Supplementary Material 5: Table S5. The affinity of the baicalein with core targets [file 12931_2023_2637_MOESM5_ESM.xlsx]

## Sheet: Biological Process
ID	Description	GeneRatio	BgRatio	pvalue	p.adjust	qvalue	geneID	Count
GO:0062197	cellular response to chemical stress	15/58	360/18866	1.71e-13	4.61e-10	2.15e-10	MMP2/MET/ALOX5/PPARG/PTGS2/ARG1/APEX1/MAPK1/EGFR/MYLK/MAPK3/AKR1B1/SRC/AKT1/MMP9	15
GO:0046686	response to cadmium ion	9/58	64/18866	3.1e-13	4.61e-10	2.15e-10	KIT/ARG1/CYP1A2/MAPK1/EGFR/MAPK3/TERT/AKT1/MMP9	9
GO:0042493	response to drug	15/58	397/18866	7.05e-13	7e-10	3.26e-10	NOS2/ADORA2A/PPARG/ABCB1/PTGS2/ARG1/APEX1/CYP1A2/PGF/EGFR/CREB1/SRC/ABCC1/CYP3A4/COMT	15
GO:0050727	regulation of inflammatory response	15/58	425/18866	1.88e-12	1.4e-09	6.51e-10	NOS2/ALOX5/NLRP3/SMAD3/PLA2G2A/ADORA2A/PPARG/ALOX15/PTGS2/PIK3CG/EGFR/ADORA1/IL2/ABCC1/MMP9	15
GO:0006690	icosanoid metabolic process	10/58	122/18866	3.53e-12	2.1e-09	9.79e-10	ALOX5/ALOX15/PLA2G4A/PTGS2/CYP1A2/SYK/MAPK3/ABCC1/PTGS1/CBR1	10
GO:0019369	arachidonic acid metabolic process	8/58	58/18866	8.22e-12	4.08e-09	1.9e-09	ALOX5/ALOX15/PLA2G4A/PTGS2/CYP1A2/MAPK3/PTGS1/CBR1	8
GO:0070482	response to oxygen levels	14/58	396/18866	1.12e-11	4.78e-09	2.23e-09	MMP2/PLAU/NOS2/SMAD3/PPARG/PTGS2/VEGFA/PGF/ADORA1/CREB1/SLC9A1/TERT/SRC/AKT1	14
GO:0007565	female pregnancy	11/58	196/18866	1.71e-11	6.36e-09	2.96e-09	MMP2/PTGS2/ARG1/VEGFA/MAPK1/PGF/MAPK3/AKR1B1/AKT1/COMT/MMP9	11
GO:0014065	phosphatidylinositol 3-kinase signaling	10/58	154/18866	3.65e-11	1.21e-08	5.62e-09	SELP/KIT/MAPK1/PIK3CG/EGFR/FLT3/MAPK3/PTPN6/SRC/AKT1	10
GO:0001666	response to hypoxia	13/58	359/18866	5.04e-11	1.5e-08	6.98e-09	MMP2/PLAU/NOS2/SMAD3/PTGS2/VEGFA/PGF/ADORA1/CREB1/SLC9A1/TERT/SRC/AKT1	13
GO:0001676	long-chain fatty acid metabolic process	9/58	113/18866	5.98e-11	1.62e-08	7.54e-09	ALOX5/ALOX15/PLA2G4A/PTGS2/CYP1A2/MAPK3/PTGS1/CYP3A4/CBR1	9
GO:0036293	response to decreased oxygen levels	13/58	371/18866	7.57e-11	1.82e-08	8.46e-09	MMP2/PLAU/NOS2/SMAD3/PTGS2/VEGFA/PGF/ADORA1/CREB1/SLC9A1/TERT/SRC/AKT1	13
GO:0044706	multi-multicellular organism process	11/58	226/18866	7.94e-11	1.82e-08	8.46e-09	MMP2/PTGS2/ARG1/VEGFA/MAPK1/PGF/MAPK3/AKR1B1/AKT1/COMT/MMP9	11
GO:0034614	cellular response to reactive oxygen species	10/58	170/18866	9.72e-11	2.07e-08	9.63e-09	MMP2/MET/ARG1/APEX1/MAPK1/EGFR/MAPK3/SRC/AKT1/MMP9	10
GO:0048660	regulation of smooth muscle cell proliferation	10/58	173/18866	1.16e-10	2.27e-08	1.06e-08	MMP2/PPARG/PTGS2/PRKDC/EGFR/AKR1B1/TERT/AKT1/COMT/MMP9	10
GO:0048659	smooth muscle cell proliferation	10/58	175/18866	1.29e-10	2.27e-08	1.06e-08	MMP2/PPARG/PTGS2/PRKDC/EGFR/AKR1B1/TERT/AKT1/COMT/MMP9	10
GO:1901568	fatty acid derivative metabolic process	10/58	175/18866	1.29e-10	2.27e-08	1.06e-08	ALOX5/ALOX15/PLA2G4A/PTGS2/CYP1A2/SYK/MAPK3/ABCC1/PTGS1/CBR1	10
GO:0014066	regulation of phosphatidylinositol 3-kinase signaling	9/58	127/18866	1.72e-10	2.82e-08	1.31e-08	SELP/KIT/MAPK1/PIK3CG/EGFR/FLT3/MAPK3/PTPN6/SRC	9
GO:0033002	muscle cell proliferation	11/58	244/18866	1.8e-10	2.82e-08	1.31e-08	MMP2/PPARG/PTGS2/PRKDC/MAPK1/EGFR/AKR1B1/TERT/AKT1/COMT/MMP9	11
GO:0048015	phosphatidylinositol-mediated signaling	10/58	192/18866	3.22e-10	4.79e-08	2.23e-08	SELP/KIT/MAPK1/PIK3CG/EGFR/FLT3/MAPK3/PTPN6/SRC/AKT1	10
GO:0048017	inositol lipid-mediated signaling	10/58	196/18866	3.94e-10	5.58e-08	2.6e-08	SELP/KIT/MAPK1/PIK3CG/EGFR/FLT3/MAPK3/PTPN6/SRC/AKT1	10
GO:0046456	icosanoid biosynthetic process	7/58	59/18866	5.38e-10	7.28e-08	3.39e-08	ALOX5/ALOX15/PLA2G4A/PTGS2/SYK/PTGS1/CBR1	7
GO:0010038	response to metal ion	12/58	366/18866	9.49e-10	1.19e-07	5.56e-08	ALOX15/KIT/PTGS2/ARG1/CYP1A2/MAPK1/EGFR/CREB1/MAPK3/TERT/AKT1/MMP9	12
GO:0043281	regulation of cysteine-type endopeptidase activity involved in apoptotic process	10/58	215/18866	9.7e-10	1.19e-07	5.56e-08	NLRP3/SMAD3/ADORA2A/PPARG/PTGS2/VEGFA/SYK/SRC/AKT1/MMP9	10
GO:0006979	response to oxidative stress	13/58	458/18866	1e-09	1.19e-07	5.56e-08	MMP2/MET/ALOX5/PTGS2/ARG1/APEX1/MAPK1/EGFR/MAPK3/SRC/AKT1/PTGS1/MMP9	13
GO:0071276	cellular response to cadmium ion	6/58	38/18866	1.66e-09	1.86e-07	8.65e-08	CYP1A2/MAPK1/EGFR/MAPK3/AKT1/MMP9	6
GO:0031349	positive regulation of defense response	12/58	385/18866	1.68e-09	1.86e-07	8.65e-08	PLA2G2A/PTGS2/ARG1/PRKDC/MMP12/PIK3CG/EGFR/IL2/SYK/MAPK3/SRC/ABCC1	12
GO:0034599	cellular response to oxidative stress	11/58	310/18866	2.26e-09	2.36e-07	1.1e-07	MMP2/MET/ALOX5/ARG1/APEX1/MAPK1/EGFR/MAPK3/SRC/AKT1/MMP9	11
GO:0000302	response to reactive oxygen species	10/58	235/18866	2.3e-09	2.36e-07	1.1e-07	MMP2/MET/ARG1/APEX1/MAPK1/EGFR/MAPK3/SRC/AKT1/MMP9	10
GO:2000116	regulation of cysteine-type endopeptidase activity	10/58	239/18866	2.7e-09	2.61e-07	1.22e-07	NLRP3/SMAD3/ADORA2A/PPARG/PTGS2/VEGFA/SYK/SRC/AKT1/MMP9	10
GO:0033559	unsaturated fatty acid metabolic process	8/58	118/18866	2.72e-09	2.61e-07	1.22e-07	ALOX5/ALOX15/PLA2G4A/PTGS2/CYP1A2/MAPK3/PTGS1/CBR1	8
GO:0120254	olefinic compound metabolic process	8/58	121/18866	3.32e-09	3.09e-07	1.44e-07	ALOX5/ALOX15/PLA2G4A/PTGS2/CYP1A2/MAPK3/PTGS1/CBR1	8
GO:1900182	positive regulation of protein localization to nucleus	7/58	80/18866	4.77e-09	4.3e-07	2e-07	SMAD3/PLK1/PTGS2/MAPK1/TERT/SRC/AKT1	7
GO:0032496	response to lipopolysaccharide	11/58	334/18866	4.93e-09	4.31e-07	2.01e-07	NOS2/NLRP3/SELP/PTGS2/ARG1/CYP1A2/MAPK1/MAPK3/SRC/AKT1/COMT	11
GO:0003018	vascular process in circulatory system	9/58	190/18866	6.13e-09	5.21e-07	2.43e-07	ADORA2A/ABCB1/TACR2/PTGS2/VEGFA/EGFR/ADORA1/SRC/AKT1	9
GO:0043405	regulation of MAP kinase activity	11/58	342/18866	6.3e-09	5.21e-07	2.43e-07	KIT/VEGFA/MAPK1/PIK3CG/EGFR/FLT3/ADORA1/SYK/MAPK3/PTPN6/SRC	11
GO:0071902	positive regulation of protein serine/threonine kinase activity	11/58	345/18866	6.9e-09	5.37e-07	2.5e-07	KIT/VEGFA/MAPK1/PIK3CG/EGFR/FLT3/ADORA1/SYK/MAPK3/SRC/AKT1	11
GO:0043406	positive regulation of MAP kinase activity	10/58	264/18866	7.02e-09	5.37e-07	2.5e-07	KIT/VEGFA/MAPK1/PIK3CG/EGFR/FLT3/ADORA1/SYK/MAPK3/SRC	10
GO:0071248	cellular response to metal ion	9/58	193/18866	7.04e-09	5.37e-07	2.5e-07	ALOX15/PTGS2/CYP1A2/MAPK1/EGFR/CREB1/MAPK3/AKT1/MMP9	9
GO:0022407	regulation of cell-cell adhesion	12/58	439/18866	7.35e-09	5.47e-07	2.55e-07	ALOX5/NLRP3/ADORA2A/ALOX15/SELP/ARG1/VEGFA/IL2/SYK/PTPN6/SRC/AKT1	12
GO:0002237	response to molecule of bacterial origin	11/58	356/18866	9.54e-09	6.93e-07	3.23e-07	NOS2/NLRP3/SELP/PTGS2/ARG1/CYP1A2/MAPK1/MAPK3/SRC/AKT1/COMT	11
GO:0050673	epithelial cell proliferation	12/58	453/18866	1.04e-08	7.38e-07	3.44e-07	ALOX5/SMAD3/PPARG/KIT/ARG1/PRKDC/VEGFA/MMP12/MAPK1/PGF/EGFR/AKT1	12
GO:0007159	leukocyte cell-cell adhesion	11/58	364/18866	1.2e-08	8.31e-07	3.87e-07	ALOX5/NLRP3/SELL/ADORA2A/SELP/ARG1/IL2/SYK/PTPN6/SRC/AKT1	11
GO:0060249	anatomical structure homeostasis	12/58	469/18866	1.53e-08	1.04e-06	4.82e-07	PTGS2/PRKDC/VEGFA/APEX1/MAPK1/EGFR/ADORA1/SYK/MAPK3/AKR1B1/TERT/SRC	12
GO:0018108	peptidyl-tyrosine phosphorylation	11/58	374/18866	1.59e-08	1.05e-06	4.89e-07	MET/KIT/VEGFA/EGFR/FLT3/ADORA1/IL2/SYK/MAPK3/PTPN6/SRC	11
GO:0018212	peptidyl-tyrosine modification	11/58	377/18866	1.72e-08	1.11e-06	5.19e-07	MET/KIT/VEGFA/EGFR/FLT3/ADORA1/IL2/SYK/MAPK3/PTPN6/SRC	11
GO:1901655	cellular response to ketone	7/58	97/18866	1.85e-08	1.17e-06	5.46e-07	PPARG/ARG1/EGFR/AKR1B1/CFTR/SRC/AKT1	7
GO:0045834	positive regulation of lipid metabolic process	8/58	153/18866	2.12e-08	1.29e-06	6e-07	PPARG/KIT/PTGS2/FLT3/ADORA1/CREB1/SRC/AKT1	8
GO:0042110	T cell activation	12/58	483/18866	2.12e-08	1.29e-06	6e-07	NLRP3/SMAD3/ADORA2A/KIT/ARG1/PRKDC/PIK3CG/IL2/SYK/PTPN6/SRC/AKT1	12
GO:0071241	cellular response to inorganic substance	9/58	221/18866	2.28e-08	1.36e-06	6.33e-07	ALOX15/PTGS2/CYP1A2/MAPK1/EGFR/CREB1/MAPK3/AKT1/MMP9	9
GO:0006636	unsaturated fatty acid biosynthetic process	6/58	59/18866	2.57e-08	1.5e-06	6.99e-07	ALOX5/ALOX15/PLA2G4A/PTGS2/PTGS1/CBR1	6
GO:0030168	platelet activation	8/58	158/18866	2.72e-08	1.54e-06	7.19e-07	PLA2G4A/SELP/MAPK1/PIK3CG/SYK/MAPK3/PTPN6/SRC	8
GO:0048661	positive regulation of smooth muscle cell proliferation	7/58	103/18866	2.81e-08	1.54e-06	7.19e-07	MMP2/PTGS2/EGFR/AKR1B1/TERT/AKT1/MMP9	7
GO:1901570	fatty acid derivative biosynthetic process	7/58	103/18866	2.81e-08	1.54e-06	7.19e-07	ALOX5/ALOX15/PLA2G4A/PTGS2/SYK/PTGS1/CBR1	7
GO:0006631	fatty acid metabolic process	11/58	396/18866	2.85e-08	1.54e-06	7.19e-07	ALOX5/PPARG/ALOX15/PLA2G4A/PTGS2/CYP1A2/MAPK3/AKT1/PTGS1/CYP3A4/CBR1	11
GO:1901653	cellular response to peptide	11/58	398/18866	3e-08	1.6e-06	7.43e-07	ESRRA/PPARG/ARG1/PRKDC/APEX1/CREB1/SLC9A1/AKR1B1/SRC/AKT1/ABCC1	11
GO:0044070	regulation of anion transport	7/58	105/18866	3.22e-08	1.66e-06	7.71e-07	ADORA2A/ABCB1/ARG1/ADORA1/SYK/CFTR/AKT1	7
GO:0018105	peptidyl-serine phosphorylation	10/58	310/18866	3.22e-08	1.66e-06	7.71e-07	PLK1/PTGS2/PRKDC/VEGFA/MAPK1/EGFR/SYK/MAPK3/SRC/AKT1	10
GO:0060326	cell chemotaxis	10/58	311/18866	3.32e-08	1.68e-06	7.81e-07	MET/ALOX5/KIT/VEGFA/MAPK1/PGF/PIK3CG/SYK/MAPK3/ABCC1	10
GO:0060135	maternal process involved in female pregnancy	6/58	64/18866	4.23e-08	2.1e-06	9.77e-07	PTGS2/ARG1/MAPK1/MAPK3/AKR1B1/AKT1	6
GO:0006633	fatty acid biosynthetic process	8/58	173/18866	5.51e-08	2.69e-06	1.25e-06	ALOX5/ALOX15/PLA2G4A/PTGS2/CYP1A2/PTGS1/CYP3A4/CBR1	8
GO:1903037	regulation of leukocyte cell-cell adhesion	10/58	329/18866	5.64e-08	2.71e-06	1.26e-06	ALOX5/NLRP3/ADORA2A/SELP/ARG1/IL2/SYK/PTPN6/SRC/AKT1	10
GO:0042759	long-chain fatty acid biosynthetic process	5/58	34/18866	5.98e-08	2.83e-06	1.32e-06	ALOX5/ALOX15/PTGS2/CYP1A2/CYP3A4	5
GO:0045785	positive regulation of cell adhesion	11/58	428/18866	6.29e-08	2.89e-06	1.35e-06	ALOX5/NLRP3/SMAD3/ALOX15/SELP/VEGFA/IL2/SYK/PTPN6/SRC/AKT1	11
GO:0018209	peptidyl-serine modification	10/58	333/18866	6.32e-08	2.89e-06	1.35e-06	PLK1/PTGS2/PRKDC/VEGFA/MAPK1/EGFR/SYK/MAPK3/SRC/AKT1	10
GO:0006691	leukotriene metabolic process	5/58	35/18866	6.97e-08	3.14e-06	1.46e-06	ALOX5/ALOX15/PLA2G4A/SYK/ABCC1	5
GO:0007596	blood coagulation	10/58	343/18866	8.33e-08	3.7e-06	1.72e-06	PLAU/ADORA2A/PLA2G4A/SELP/MAPK1/PIK3CG/SYK/MAPK3/PTPN6/SRC	10
GO:0048732	gland development	11/58	443/18866	8.91e-08	3.9e-06	1.82e-06	MET/SMAD3/ARG1/PRKDC/VEGFA/MAPK1/EGFR/CREB1/MAPK3/SRC/AKT1	11
GO:0007599	hemostasis	10/58	348/18866	9.53e-08	4.11e-06	1.91e-06	PLAU/ADORA2A/PLA2G4A/SELP/MAPK1/PIK3CG/SYK/MAPK3/PTPN6/SRC	10
GO:0050817	coagulation	10/58	349/18866	9.79e-08	4.16e-06	1.94e-06	PLAU/ADORA2A/PLA2G4A/SELP/MAPK1/PIK3CG/SYK/MAPK3/PTPN6/SRC	10
GO:0046942	carboxylic acid transport	10/58	350/18866	1.01e-07	4.21e-06	1.96e-06	NOS2/PLA2G2A/ADORA2A/PPARG/PLA2G4A/ARG1/ADORA1/SYK/AKT1/ABCC1	10
GO:0050730	regulation of peptidyl-tyrosine phosphorylation	9/58	263/18866	1.02e-07	4.21e-06	1.96e-06	KIT/VEGFA/EGFR/FLT3/ADORA1/IL2/SYK/PTPN6/SRC	9
GO:0015849	organic acid transport	10/58	353/18866	1.09e-07	4.44e-06	2.07e-06	NOS2/PLA2G2A/ADORA2A/PPARG/PLA2G4A/ARG1/ADORA1/SYK/AKT1/ABCC1	10
GO:1900180	regulation of protein localization to nucleus	7/58	127/18866	1.2e-07	4.82e-06	2.25e-06	SMAD3/PLK1/PTGS2/MAPK1/TERT/SRC/AKT1	7
GO:0031348	negative regulation of defense response	9/58	269/18866	1.23e-07	4.89e-06	2.28e-06	ALOX5/NLRP3/SMAD3/ADORA2A/PPARG/ARG1/MMP12/ADORA1/IL2	9
GO:0052547	regulation of peptidase activity	11/58	466/18866	1.48e-07	5.81e-06	2.71e-06	NLRP3/SMAD3/ADORA2A/PPARG/PTGS2/VEGFA/SYK/MAPK3/SRC/AKT1/MMP9	11
GO:0034504	protein localization to nucleus	9/58	277/18866	1.58e-07	6.05e-06	2.82e-06	SMAD3/PLK1/PTGS2/MMP12/MAPK1/SYK/TERT/SRC/AKT1	9
GO:0038083	peptidyl-tyrosine autophosphorylation	5/58	41/18866	1.59e-07	6.05e-06	2.82e-06	VEGFA/EGFR/SYK/MAPK3/SRC	5
GO:0022409	positive regulation of cell-cell adhesion	9/58	279/18866	1.68e-07	6.33e-06	2.95e-06	ALOX5/NLRP3/ALOX15/SELP/IL2/SYK/PTPN6/SRC/AKT1	9
GO:0043154	negative regulation of cysteine-type endopeptidase activity involved in apoptotic process	6/58	85/18866	2.35e-07	8.69e-06	4.05e-06	ADORA2A/PTGS2/VEGFA/SRC/AKT1/MMP9	6
GO:0009612	response to mechanical stimulus	8/58	209/18866	2.36e-07	8.69e-06	4.05e-06	PPARG/KIT/PTGS2/EGFR/MAPK3/SLC9A1/SRC/AKT1	8
GO:0014068	positive regulation of phosphatidylinositol 3-kinase signaling	6/58	88/18866	2.89e-07	1.05e-05	4.88e-06	SELP/KIT/PIK3CG/FLT3/PTPN6/SRC	6
GO:0050678	regulation of epithelial cell proliferation	10/58	395/18866	3.08e-07	1.1e-05	5.14e-06	ALOX5/SMAD3/PPARG/ARG1/PRKDC/VEGFA/MMP12/PGF/EGFR/AKT1	10
GO:0014074	response to purine-containing compound	7/58	149/18866	3.57e-07	1.27e-05	5.89e-06	SELL/ADORA2A/PPARG/PTGS2/APEX1/PIK3CG/CFTR	7
GO:0061041	regulation of wound healing	7/58	151/18866	3.91e-07	1.37e-05	6.38e-06	PLAU/ALOX5/SMAD3/PLA2G4A/SELP/MYLK/SYK	7
GO:0002673	regulation of acute inflammatory response	5/58	49/18866	3.96e-07	1.37e-05	6.38e-06	NLRP3/PPARG/PTGS2/PIK3CG/ADORA1	5
GO:2000117	negative regulation of cysteine-type endopeptidase activity	6/58	93/18866	4.01e-07	1.37e-05	6.4e-06	ADORA2A/PTGS2/VEGFA/SRC/AKT1/MMP9	6
GO:0071715	icosanoid transport	5/58	50/18866	4.39e-07	1.46e-05	6.82e-06	NOS2/PLA2G2A/PLA2G4A/SYK/ABCC1	5
GO:1901571	fatty acid derivative transport	5/58	50/18866	4.39e-07	1.46e-05	6.82e-06	NOS2/PLA2G2A/PLA2G4A/SYK/ABCC1	5
GO:0070661	leukocyte proliferation	9/58	313/18866	4.43e-07	1.46e-05	6.82e-06	KIT/ARG1/MAPK1/PIK3CG/FLT3/IL2/SYK/MAPK3/PTPN6	9
GO:0001503	ossification	10/58	412/18866	4.53e-07	1.48e-05	6.9e-06	MMP2/ALOX5/SMAD3/ESRRA/ALOX15/PTGS2/MAPK1/EGFR/MAPK3/AKT1	10
GO:0007568	aging	9/58	319/18866	5.19e-07	1.67e-05	7.8e-06	PTGS2/ARG1/PRKDC/APEX1/MAPK1/CREB1/MAPK3/TERT/AKT1	9
GO:0030595	leukocyte chemotaxis	8/58	232/18866	5.23e-07	1.67e-05	7.8e-06	ALOX5/KIT/VEGFA/MAPK1/PGF/PIK3CG/SYK/MAPK3	8
GO:0055067	monovalent inorganic cation homeostasis	7/58	159/18866	5.55e-07	1.76e-05	8.18e-06	ADORA2A/MAPK1/ADORA1/MAPK3/SLC9A1/CFTR/COMT	7
GO:1903039	positive regulation of leukocyte cell-cell adhesion	8/58	235/18866	5.77e-07	1.81e-05	8.42e-06	ALOX5/NLRP3/SELP/IL2/SYK/PTPN6/SRC/AKT1	8
GO:0046777	protein autophosphorylation	8/58	237/18866	6.15e-07	1.91e-05	8.88e-06	KIT/VEGFA/EGFR/FLT3/SYK/MAPK3/SRC/AKT1	8
GO:0015908	fatty acid transport	6/58	101/18866	6.55e-07	2.01e-05	9.36e-06	NOS2/PLA2G2A/PPARG/PLA2G4A/SYK/AKT1	6
GO:0071375	cellular response to peptide hormone stimulus	9/58	330/18866	6.89e-07	2.09e-05	9.75e-06	ESRRA/PPARG/ARG1/PRKDC/APEX1/CREB1/SLC9A1/SRC/AKT1	9
GO:0032147	activation of protein kinase activity	9/58	331/18866	7.07e-07	2.12e-05	9.88e-06	KIT/VEGFA/MAPK1/EGFR/ADORA1/SYK/MAPK3/SRC/AKT1	9
GO:0032102	negative regulation of response to external stimulus	10/58	433/18866	7.13e-07	2.12e-05	9.88e-06	PLAU/ALOX5/NLRP3/SMAD3/ADORA2A/PPARG/ARG1/MMP12/ADORA1/IL2	10
GO:0052548	regulation of endopeptidase activity	10/58	434/18866	7.28e-07	2.15e-05	9.99e-06	NLRP3/SMAD3/ADORA2A/PPARG/PTGS2/VEGFA/SYK/SRC/AKT1/MMP9	10
GO:0071216	cellular response to biotic stimulus	8/58	246/18866	8.15e-07	2.35e-05	1.1e-05	NOS2/NLRP3/ARG1/MAPK1/SYK/MAPK3/SRC/AKT1	8
GO:0072330	monocarboxylic acid biosynthetic process	8/58	246/18866	8.15e-07	2.35e-05	1.1e-05	ALOX5/ALOX15/PLA2G4A/PTGS2/CYP1A2/PTGS1/CYP3A4/CBR1	8
GO:0019233	sensory perception of pain	6/58	106/18866	8.71e-07	2.48e-05	1.16e-05	PTGS2/MAPK1/ADORA1/MAPK3/SLC9A1/COMT	6
GO:0048608	reproductive structure development	10/58	443/18866	8.77e-07	2.48e-05	1.16e-05	PPARG/KIT/PTGS2/VEGFA/MAPK1/EGFR/MAPK3/PTPN6/SRC/AKT1	10
GO:0051047	positive regulation of secretion	9/58	340/18866	8.83e-07	2.48e-05	1.16e-05	ADORA2A/TACR2/EGFR/ADORA1/IL2/CREB1/SYK/CFTR/SRC	9
GO:0050806	positive regulation of synaptic transmission	7/58	172/18866	9.42e-07	2.6e-05	1.21e-05	ADORA2A/TACR2/PTGS2/MAPK1/EGFR/ADORA1/CREB1	7
GO:0043434	response to peptide hormone	10/58	447/18866	9.51e-07	2.6e-05	1.21e-05	ESRRA/PPARG/PTGS2/ARG1/PRKDC/APEX1/CREB1/SLC9A1/SRC/AKT1	10
GO:0061458	reproductive system development	10/58	447/18866	9.51e-07	2.6e-05	1.21e-05	PPARG/KIT/PTGS2/VEGFA/MAPK1/EGFR/MAPK3/PTPN6/SRC/AKT1	10
GO:0051090	regulation of DNA-binding transcription factor activity	10/58	455/18866	1.12e-06	3.02e-05	1.41e-05	NLRP3/SMAD3/PPARG/KIT/VEGFA/MAPK1/SYK/ADORA3/MAPK3/AKT1	10
GO:0030324	lung development	7/58	177/18866	1.14e-06	3.06e-05	1.43e-05	ARG1/VEGFA/CYP1A2/MAPK1/EGFR/CREB1/MAPK3	7
GO:0051222	positive regulation of protein transport	9/58	354/18866	1.23e-06	3.28e-05	1.53e-05	SMAD3/ADORA2A/PTGS2/MAPK1/EGFR/IL2/SYK/CFTR/SRC	9
GO:0009306	protein secretion	10/58	462/18866	1.28e-06	3.38e-05	1.57e-05	NOS2/ALOX5/NLRP3/ADORA2A/TACR2/EGFR/IL2/SYK/CFTR/SRC	10
GO:0002683	negative regulation of immune system process	10/58	463/18866	1.31e-06	3.38e-05	1.58e-05	ADORA2A/PPARG/ALOX15/ARG1/PRKDC/MMP12/ADORA1/IL2/PTPN6/AKT1	10
GO:0035592	establishment of protein localization to extracellular region	10/58	463/18866	1.31e-06	3.38e-05	1.58e-05	NOS2/ALOX5/NLRP3/ADORA2A/TACR2/EGFR/IL2/SYK/CFTR/SRC	10
GO:0030323	respiratory tube development	7/58	181/18866	1.33e-06	3.4e-05	1.58e-05	ARG1/VEGFA/CYP1A2/MAPK1/EGFR/CREB1/MAPK3	7
GO:1903034	regulation of response to wounding	7/58	183/18866	1.43e-06	3.63e-05	1.69e-05	PLAU/ALOX5/SMAD3/PLA2G4A/SELP/MYLK/SYK	7
GO:0071692	protein localization to extracellular region	10/58	470/18866	1.5e-06	3.77e-05	1.76e-05	NOS2/ALOX5/NLRP3/ADORA2A/TACR2/EGFR/IL2/SYK/CFTR/SRC	10
GO:0051052	regulation of DNA metabolic process	9/58	365/18866	1.59e-06	3.97e-05	1.85e-05	PPARG/PRKDC/MAPK1/EGFR/IL2/MAPK3/SRC/POLH/AKT1	9
GO:0046394	carboxylic acid biosynthetic process	9/58	367/18866	1.66e-06	4.09e-05	1.9e-05	ALOX5/ALOX15/PLA2G4A/PTGS2/CYP1A2/SYK/PTGS1/CYP3A4/CBR1	9
GO:0051098	regulation of binding	9/58	367/18866	1.66e-06	4.09e-05	1.9e-05	MET/SMAD3/PLK1/PPARG/MAPK3/TERT/SRC/AKT1/MMP9	9
GO:0016053	organic acid biosynthetic process	9/58	368/18866	1.7e-06	4.15e-05	1.93e-05	ALOX5/ALOX15/PLA2G4A/PTGS2/CYP1A2/SYK/PTGS1/CYP3A4/CBR1	9
GO:1904951	positive regulation of establishment of protein localization	9/58	370/18866	1.78e-06	4.3e-05	2e-05	SMAD3/ADORA2A/PTGS2/MAPK1/EGFR/IL2/SYK/CFTR/SRC	9
GO:0045927	positive regulation of growth	8/58	274/18866	1.83e-06	4.39e-05	2.04e-05	PRKDC/VEGFA/MAPK1/EGFR/IL2/CREB1/SLC9A1/AKT1	8
GO:0032890	regulation of organic acid transport	5/58	67/18866	1.92e-06	4.58e-05	2.13e-05	ADORA2A/ARG1/ADORA1/SYK/AKT1	5
GO:0002793	positive regulation of peptide secretion	7/58	193/18866	2.03e-06	4.81e-05	2.24e-05	ADORA2A/EGFR/ADORA1/IL2/SYK/CFTR/SRC	7
GO:0001516	prostaglandin biosynthetic process	4/58	30/18866	2.08e-06	4.83e-05	2.25e-05	PLA2G4A/PTGS2/PTGS1/CBR1	4
GO:0046457	prostanoid biosynthetic process	4/58	30/18866	2.08e-06	4.83e-05	2.25e-05	PLA2G4A/PTGS2/PTGS1/CBR1	4
GO:0050731	positive regulation of peptidyl-tyrosine phosphorylation	7/58	195/18866	2.18e-06	5.03e-05	2.34e-05	KIT/VEGFA/FLT3/ADORA1/IL2/SYK/SRC	7
GO:0050728	negative regulation of inflammatory response	7/58	196/18866	2.25e-06	5.14e-05	2.39e-05	ALOX5/NLRP3/SMAD3/ADORA2A/PPARG/ADORA1/IL2	7
GO:0002791	regulation of peptide secretion	9/58	381/18866	2.26e-06	5.14e-05	2.39e-05	NOS2/ALOX5/ADORA2A/EGFR/ADORA1/IL2/SYK/CFTR/SRC	9
GO:0001952	regulation of cell-matrix adhesion	6/58	125/18866	2.29e-06	5.16e-05	2.4e-05	PLAU/SMAD3/VEGFA/MMP12/SLC9A1/SRC	6
GO:0006909	phagocytosis	9/58	382/18866	2.31e-06	5.17e-05	2.41e-05	MET/ADORA2A/PPARG/ALOX15/MAPK1/ADORA1/SYK/MAPK3/SRC	9
GO:0043270	positive regulation of ion transport	8/58	284/18866	2.39e-06	5.3e-05	2.47e-05	ADORA2A/ABCB1/TACR2/MYLK/ADORA1/SLC9A1/CFTR/AKT1	8
GO:0051054	positive regulation of DNA metabolic process	7/58	200/18866	2.58e-06	5.64e-05	2.63e-05	PRKDC/MAPK1/EGFR/IL2/MAPK3/SRC/AKT1	7
GO:1901654	response to ketone	7/58	200/18866	2.58e-06	5.64e-05	2.63e-05	PPARG/ARG1/EGFR/AKR1B1/CFTR/SRC/AKT1	7
GO:1903409	reactive oxygen species biosynthetic process	6/58	128/18866	2.63e-06	5.71e-05	2.66e-05	NOS2/ALOX5/SMAD3/PTGS2/CYP1A2/AKT1	6
GO:0072593	reactive oxygen species metabolic process	8/58	288/18866	2.65e-06	5.71e-05	2.66e-05	NOS2/ALOX5/SMAD3/PTGS2/CYP1A2/EGFR/SYK/AKT1	8
GO:0006869	lipid transport	9/58	393/18866	2.91e-06	6.24e-05	2.9e-05	NOS2/PLA2G2A/PPARG/ABCB1/PLA2G4A/SYK/CFTR/AKT1/ABCC1	9
GO:0060541	respiratory system development	7/58	204/18866	2.94e-06	6.25e-05	2.91e-05	ARG1/VEGFA/CYP1A2/MAPK1/EGFR/CREB1/MAPK3	7
GO:0001101	response to acid chemical	6/58	132/18866	3.14e-06	6.64e-05	3.09e-05	MMP2/ARG1/VEGFA/EGFR/CREB1/AKR1B1	6
GO:0071222	cellular response to lipopolysaccharide	7/58	208/18866	3.34e-06	7.01e-05	3.26e-05	NOS2/NLRP3/ARG1/MAPK1/MAPK3/SRC/AKT1	7
GO:0015909	long-chain fatty acid transport	5/58	75/18866	3.37e-06	7.02e-05	3.27e-05	PLA2G2A/PPARG/PLA2G4A/SYK/AKT1	5
GO:0002573	myeloid leukocyte differentiation	7/58	210/18866	3.56e-06	7.36e-05	3.43e-05	ESRRA/PPARG/KIT/VEGFA/CREB1/SRC/MMP9	7
GO:0007162	negative regulation of cell adhesion	8/58	301/18866	3.67e-06	7.49e-05	3.49e-05	ADORA2A/ARG1/VEGFA/MMP12/IL2/PTPN6/SRC/AKT1	8
GO:0043393	regulation of protein binding	7/58	211/18866	3.67e-06	7.49e-05	3.49e-05	MET/PLK1/MAPK3/TERT/SRC/AKT1/MMP9	7
GO:0050890	cognition	8/58	302/18866	3.76e-06	7.62e-05	3.55e-05	KIT/TACR2/PTGS2/MAPK1/EGFR/ADORA1/CREB1/COMT	8
GO:0002685	regulation of leukocyte migration	7/58	212/18866	3.79e-06	7.62e-05	3.55e-05	SELP/VEGFA/MAPK1/PGF/ADORA1/MAPK3/AKT1	7
GO:1903522	regulation of blood circulation	8/58	303/18866	3.85e-06	7.7e-05	3.58e-05	PTGS2/PIK3CG/EGFR/ADORA1/IL2/ADORA3/SLC9A1/AKT1	8
GO:0048511	rhythmic process	8/58	305/18866	4.04e-06	8.03e-05	3.74e-05	NOS2/ADORA2A/PPARG/PRKDC/EGFR/ADORA1/CREB1/SRC	8
GO:0042063	gliogenesis	8/58	307/18866	4.24e-06	8.37e-05	3.9e-05	ADORA2A/PPARG/MAPK1/EGFR/CREB1/MAPK3/TERT/AKT1	8
GO:0071260	cellular response to mechanical stimulus	5/58	79/18866	4.36e-06	8.53e-05	3.97e-05	PTGS2/EGFR/MAPK3/SLC9A1/AKT1	5
GO:0001893	maternal placenta development	4/58	36/18866	4.4e-06	8.53e-05	3.97e-05	PTGS2/MAPK1/MAPK3/AKT1	4
GO:0010810	regulation of cell-substrate adhesion	7/58	217/18866	4.42e-06	8.53e-05	3.97e-05	PLAU/SMAD3/ALOX15/VEGFA/MMP12/SLC9A1/SRC	7
GO:0019371	cyclooxygenase pathway	3/58	11/18866	4.47e-06	8.53e-05	3.97e-05	PTGS2/PTGS1/CBR1	3
GO:0051712	positive regulation of killing of cells of other organism	3/58	11/18866	4.47e-06	8.53e-05	3.97e-05	NOS2/ARG1/SYK	3
GO:0007623	circadian rhythm	7/58	218/18866	4.55e-06	8.64e-05	4.02e-05	NOS2/ADORA2A/PPARG/PRKDC/EGFR/ADORA1/CREB1	7
GO:0030879	mammary gland development	6/58	142/18866	4.8e-06	9.04e-05	4.21e-05	ARG1/VEGFA/MAPK1/CREB1/SRC/AKT1	6
GO:1903532	positive regulation of secretion by cell	8/58	313/18866	4.89e-06	9.16e-05	4.27e-05	ADORA2A/TACR2/EGFR/IL2/CREB1/SYK/CFTR/SRC	8
GO:0045598	regulation of fat cell differentiation	6/58	143/18866	5e-06	9.29e-05	4.33e-05	ALOX5/SMAD3/PPARG/PTGS2/CREB1/AKT1	6
GO:0050867	positive regulation of cell activation	9/58	421/18866	5.1e-06	9.38e-05	4.37e-05	NLRP3/PLA2G4A/SELP/PRKDC/IL2/SYK/PTPN6/SRC/AKT1	9
GO:0071219	cellular response to molecule of bacterial origin	7/58	222/18866	5.13e-06	9.38e-05	4.37e-05	NOS2/NLRP3/ARG1/MAPK1/MAPK3/SRC/AKT1	7
GO:0097529	myeloid leukocyte migration	7/58	222/18866	5.13e-06	9.38e-05	4.37e-05	KIT/VEGFA/MAPK1/PGF/PIK3CG/SYK/MAPK3	7
GO:0050921	positive regulation of chemotaxis	6/58	144/18866	5.2e-06	9.44e-05	4.4e-05	MET/SMAD3/VEGFA/MAPK1/PGF/MAPK3	6
GO:0038127	ERBB signaling pathway	6/58	145/18866	5.41e-06	9.76e-05	4.55e-05	MAPK1/EGFR/ADORA1/SRC/AKT1/MMP9	6
GO:0002551	mast cell chemotaxis	3/58	12/18866	5.95e-06	0.000106036	4.94e-05	KIT/VEGFA/PGF	3
GO:0072584	caveolin-mediated endocytosis	3/58	12/18866	5.95e-06	0.000106036	4.94e-05	MAPK1/MAPK3/SRC	3
GO:0019216	regulation of lipid metabolic process	9/58	431/18866	6.16e-06	0.000108515	5.05e-05	PPARG/KIT/PTGS2/PIK3CG/FLT3/ADORA1/CREB1/SRC/AKT1	9
GO:0030099	myeloid cell differentiation	9/58	431/18866	6.16e-06	0.000108515	5.05e-05	ESRRA/PPARG/KIT/PRKDC/VEGFA/CREB1/PTPN6/SRC/MMP9	9
GO:0006970	response to osmotic stress	5/58	85/18866	6.26e-06	0.000109628	5.11e-05	ABCB1/PTGS2/EGFR/MYLK/AKR1B1	5
GO:0070371	ERK1 and ERK2 cascade	8/58	325/18866	6.45e-06	0.00011226	5.23e-05	PLA2G2A/ALOX15/MAPK1/EGFR/SYK/MAPK3/PTPN6/SRC	8
GO:0006606	protein import into nucleus	6/58	150/18866	6.58e-06	0.000113484	5.28e-05	SMAD3/PTGS2/MMP12/MAPK1/SYK/AKT1	6
GO:0071496	cellular response to external stimulus	8/58	326/18866	6.59e-06	0.000113484	5.28e-05	PPARG/PTGS2/MAPK1/EGFR/MAPK3/SLC9A1/AKT1/COMT	8
GO:0009266	response to temperature stimulus	7/58	233/18866	7.05e-06	0.000120587	5.62e-05	PPARG/PTGS2/MAPK1/ADORA1/MAPK3/SLC9A1/AKT1	7
GO:0010876	lipid localization	9/58	440/18866	7.28e-06	0.000123775	5.76e-05	NOS2/PLA2G2A/PPARG/ABCB1/PLA2G4A/SYK/CFTR/AKT1/ABCC1	9
GO:0071214	cellular response to abiotic stimulus	8/58	331/18866	7.37e-06	0.000123969	5.77e-05	PTGS2/EGFR/MYLK/MAPK3/SLC9A1/AKR1B1/POLH/AKT1	8
GO:0104004	cellular response to environmental stimulus	8/58	331/18866	7.37e-06	0.000123969	5.77e-05	PTGS2/EGFR/MYLK/MAPK3/SLC9A1/AKR1B1/POLH/AKT1	8
GO:0071453	cellular response to oxygen levels	7/58	235/18866	7.45e-06	0.00012465	5.8e-05	PPARG/PTGS2/VEGFA/SLC9A1/TERT/SRC/AKT1	7
GO:0050863	regulation of T cell activation	8/58	332/18866	7.53e-06	0.000124837	5.81e-05	NLRP3/ADORA2A/ARG1/IL2/SYK/PTPN6/SRC/AKT1	8
GO:0062013	positive regulation of small molecule metabolic process	6/58	154/18866	7.65e-06	0.000124837	5.81e-05	NOS2/PPARG/PTGS2/SRC/AKT1/COMT	6
GO:0001973	G protein-coupled adenosine receptor signaling pathway	3/58	13/18866	7.72e-06	0.000124837	5.81e-05	ADORA2A/ADORA1/ADORA3	3
GO:0002674	negative regulation of acute inflammatory response	3/58	13/18866	7.72e-06	0.000124837	5.81e-05	NLRP3/PPARG/ADORA1	3
GO:0035588	G protein-coupled purinergic receptor signaling pathway	3/58	13/18866	7.72e-06	0.000124837	5.81e-05	ADORA2A/ADORA1/ADORA3	3
GO:0097531	mast cell migration	3/58	13/18866	7.72e-06	0.000124837	5.81e-05	KIT/VEGFA/PGF	3
GO:0001890	placenta development	6/58	156/18866	8.24e-06	0.000132577	6.17e-05	PPARG/PTGS2/MAPK1/EGFR/MAPK3/AKT1	6
GO:0070542	response to fatty acid	5/58	90/18866	8.29e-06	0.000132689	6.18e-05	PPARG/PTGS2/CREB1/SRC/AKT1	5
GO:1903829	positive regulation of cellular protein localization	8/58	338/18866	8.59e-06	0.000136684	6.37e-05	SMAD3/PLK1/PTGS2/MAPK1/EGFR/TERT/SRC/AKT1	8
GO:0050729	positive regulation of inflammatory response	6/58	158/18866	8.86e-06	0.000140335	6.54e-05	PLA2G2A/PTGS2/PIK3CG/EGFR/IL2/ABCC1	6
GO:0050777	negative regulation of immune response	6/58	159/18866	9.19e-06	0.000144724	6.74e-05	PPARG/ALOX15/ARG1/MMP12/IL2/PTPN6	6
GO:0050804	modulation of chemical synaptic transmission	9/58	454/18866	9.36e-06	0.000146582	6.83e-05	ADORA2A/KIT/TACR2/PTGS2/MAPK1/EGFR/ADORA1/CREB1/SRC	9
GO:0099177	regulation of trans-synaptic signaling	9/58	455/18866	9.52e-06	0.000148406	6.91e-05	ADORA2A/KIT/TACR2/PTGS2/MAPK1/EGFR/ADORA1/CREB1/SRC	9
GO:0051709	regulation of killing of cells of other organism	3/58	14/18866	9.8e-06	0.000151931	7.08e-05	NOS2/ARG1/SYK	3
GO:0000723	telomere maintenance	6/58	161/18866	9.87e-06	0.000152224	7.09e-05	PRKDC/APEX1/MAPK1/MAPK3/TERT/SRC	6
GO:0043114	regulation of vascular permeability	4/58	45/18866	1.09e-05	0.000167354	7.79e-05	ADORA2A/TACR2/VEGFA/SRC	4
GO:0050708	regulation of protein secretion	8/58	352/18866	1.15e-05	0.000176021	8.2e-05	NOS2/ALOX5/ADORA2A/EGFR/IL2/SYK/CFTR/SRC	8
GO:0032309	icosanoid secretion	4/58	46/18866	1.19e-05	0.000181007	8.43e-05	NOS2/PLA2G2A/PLA2G4A/SYK	4
GO:0002819	regulation of adaptive immune response	6/58	168/18866	1.26e-05	0.000190114	8.85e-05	NLRP3/ALOX15/PLA2G4A/ARG1/IL2/PTPN6	6
GO:0031667	response to nutrient levels	9/58	473/18866	1.3e-05	0.000192628	8.97e-05	PPARG/PTGS2/ARG1/MAPK1/EGFR/MAPK3/SRC/AKT1/COMT	9
GO:0070849	response to epidermal growth factor	4/58	47/18866	1.3e-05	0.000192628	8.97e-05	MAPK1/EGFR/MAPK3/AKT1	4
GO:0048872	homeostasis of number of cells	7/58	256/18866	1.3e-05	0.000192628	8.97e-05	PLA2G2A/KIT/PRKDC/VEGFA/FLT3/IL2/AKT1	7
GO:0090257	regulation of muscle system process	7/58	256/18866	1.3e-05	0.000192628	8.97e-05	SMAD3/KIT/TACR2/PTGS2/PIK3CG/ADORA1/SLC9A1	7
GO:0051170	import into nucleus	6/58	171/18866	1.39e-05	0.000205052	9.55e-05	SMAD3/PTGS2/MMP12/MAPK1/SYK/AKT1	6
GO:0002820	negative regulation of adaptive immune response	4/58	48/18866	1.41e-05	0.000205414	9.57e-05	ALOX15/ARG1/IL2/PTPN6	4
GO:0033628	regulation of cell adhesion mediated by integrin	4/58	48/18866	1.41e-05	0.000205414	9.57e-05	PLAU/PIK3CG/SYK/PTPN6	4
GO:0051972	regulation of telomerase activity	4/58	48/18866	1.41e-05	0.000205414	9.57e-05	PPARG/MAPK1/MAPK3/SRC	4
GO:0007611	learning or memory	7/58	260/18866	1.44e-05	0.000206842	9.63e-05	KIT/TACR2/PTGS2/MAPK1/EGFR/CREB1/COMT	7
GO:0050714	positive regulation of protein secretion	6/58	172/18866	1.44e-05	0.000206842	9.63e-05	ADORA2A/EGFR/IL2/SYK/CFTR/SRC	6
GO:0006937	regulation of muscle contraction	6/58	173/18866	1.49e-05	0.00021274	9.91e-05	KIT/TACR2/PTGS2/PIK3CG/ADORA1/SLC9A1	6
GO:0010631	epithelial cell migration	8/58	365/18866	1.5e-05	0.000212773	9.91e-05	MET/PPARG/KIT/PTGS2/VEGFA/SRC/AKT1/MMP9	8
GO:0019372	lipoxygenase pathway	3/58	16/18866	1.5e-05	0.000212773	9.91e-05	ALOX5/ALOX15/PTGS2	3
GO:0015718	monocarboxylic acid transport	6/58	174/18866	1.54e-05	0.000212782	9.91e-05	NOS2/PLA2G2A/PPARG/PLA2G4A/SYK/AKT1	6
GO:0032200	telomere organization	6/58	174/18866	1.54e-05	0.000212782	9.91e-05	PRKDC/APEX1/MAPK1/MAPK3/TERT/SRC	6
GO:0006692	prostanoid metabolic process	4/58	49/18866	1.54e-05	0.000212782	9.91e-05	PLA2G4A/PTGS2/PTGS1/CBR1	4
GO:0006693	prostaglandin metabolic process	4/58	49/18866	1.54e-05	0.000212782	9.91e-05	PLA2G4A/PTGS2/PTGS1/CBR1	4
GO:1900087	positive regulation of G1/S transition of mitotic cell cycle	4/58	49/18866	1.54e-05	0.000212782	9.91e-05	APEX1/EGFR/TERT/AKT1	4
GO:0090132	epithelium migration	8/58	368/18866	1.59e-05	0.000219091	0.000102025	MET/PPARG/KIT/PTGS2/VEGFA/SRC/AKT1/MMP9	8
GO:0010634	positive regulation of epithelial cell migration	6/58	176/18866	1.64e-05	0.000224817	0.000104692	MET/PTGS2/VEGFA/SRC/AKT1/MMP9	6
GO:0045862	positive regulation of proteolysis	8/58	370/18866	1.65e-05	0.000225721	0.000105113	NLRP3/SMAD3/PLK1/PPARG/SYK/MAPK3/SRC/AKT1	8
GO:0046883	regulation of hormone secretion	7/58	267/18866	1.71e-05	0.00023202	0.000108046	NOS2/ALOX5/TACR2/EGFR/ADORA1/CREB1/CFTR	7
GO:0048771	tissue remodeling	6/58	178/18866	1.75e-05	0.000236418	0.000110094	MMP2/ARG1/EGFR/IL2/SYK/SRC	6
GO:0090130	tissue migration	8/58	374/18866	1.79e-05	0.000240564	0.000112025	MET/PPARG/KIT/PTGS2/VEGFA/SRC/AKT1/MMP9	8
GO:2000379	positive regulation of reactive oxygen species metabolic process	5/58	106/18866	1.84e-05	0.000246929	0.000114989	SMAD3/PTGS2/EGFR/SYK/AKT1	5
GO:0000186	activation of MAPKK activity	4/58	52/18866	1.95e-05	0.000259174	0.000120691	MAPK1/EGFR/ADORA1/MAPK3	4
GO:0055078	sodium ion homeostasis	4/58	52/18866	1.95e-05	0.000259174	0.000120691	ADORA2A/ADORA1/SLC9A1/COMT	4
GO:0001936	regulation of endothelial cell proliferation	6/58	184/18866	2.11e-05	0.000277672	0.000129305	ALOX5/PPARG/ARG1/VEGFA/PGF/AKT1	6
GO:0006939	smooth muscle contraction	5/58	109/18866	2.11e-05	0.000277672	0.000129305	KIT/TACR2/PTGS2/MYLK/ADORA1	5
GO:2000045	regulation of G1/S transition of mitotic cell cycle	6/58	185/18866	2.17e-05	0.000284317	0.0001324	PRKDC/APEX1/EGFR/TERT/PTPN6/AKT1	6
GO:2000641	regulation of early endosome to late endosome transport	3/58	18/18866	2.18e-05	0.000284317	0.0001324	MAPK1/MAPK3/SRC	3
GO:0002526	acute inflammatory response	5/58	111/18866	2.3e-05	0.000298857	0.000139171	NLRP3/PPARG/PTGS2/PIK3CG/ADORA1	5
GO:0008217	regulation of blood pressure	6/58	187/18866	2.31e-05	0.000298857	0.000139171	NOS2/SMAD3/PPARG/PTGS2/ADORA1/PTGS1	6
GO:0032963	collagen metabolic process	5/58	113/18866	2.51e-05	0.000323352	0.000150577	MMP2/PPARG/ARG1/MMP12/MMP9	5
GO:0022408	negative regulation of cell-cell adhesion	6/58	191/18866	2.6e-05	0.000332372	0.000154778	ADORA2A/ARG1/VEGFA/IL2/PTPN6/AKT1	6
GO:0048167	regulation of synaptic plasticity	6/58	191/18866	2.6e-05	0.000332372	0.000154778	ADORA2A/KIT/PTGS2/MAPK1/ADORA1/CREB1	6
GO:1904645	response to amyloid-beta	4/58	56/18866	2.62e-05	0.000333527	0.000155316	MMP2/MMP12/ABCC1/MMP9	4
GO:0010959	regulation of metal ion transport	8/58	396/18866	2.69e-05	0.000340643	0.000158629	ADORA2A/PTGS2/PIK3CG/MYLK/ADORA1/SLC9A1/PTPN6/AKT1	8
GO:0071398	cellular response to fatty acid	4/58	57/18866	2.81e-05	0.000354847	0.000165244	PPARG/CREB1/SRC/AKT1	4
GO:1902105	regulation of leukocyte differentiation	7/58	290/18866	2.9e-05	0.000364314	0.000169652	NLRP3/ESRRA/PRKDC/IL2/CREB1/SYK/PTPN6	7
GO:0071897	DNA biosynthetic process	6/58	196/18866	3.01e-05	0.000374143	0.000174229	PPARG/MAPK1/MAPK3/TERT/SRC/POLH	6
GO:0007566	embryo implantation	4/58	58/18866	3.01e-05	0.000374143	0.000174229	MMP2/PTGS2/VEGFA/MMP9	4
GO:0002320	lymphoid progenitor cell differentiation	3/58	20/18866	3.03e-05	0.000374143	0.000174229	KIT/PRKDC/FLT3	3
GO:0071636	positive regulation of transforming growth factor beta production	3/58	20/18866	3.03e-05	0.000374143	0.000174229	SMAD3/PTGS2/CREB1	3
GO:0002696	positive regulation of leukocyte activation	8/58	406/18866	3.21e-05	0.000395054	0.000183967	NLRP3/PLA2G4A/PRKDC/IL2/SYK/PTPN6/SRC/AKT1	8
GO:0001935	endothelial cell proliferation	6/58	199/18866	3.28e-05	0.000401309	0.00018688	ALOX5/PPARG/ARG1/VEGFA/PGF/AKT1	6
GO:0031647	regulation of protein stability	7/58	296/18866	3.3e-05	0.00040323	0.000187774	SMAD3/PLK1/PRKDC/MAPK1/CREB1/TERT/SRC	7
GO:0017038	protein import	6/58	200/18866	3.37e-05	0.00040771	0.000189861	SMAD3/PTGS2/MMP12/MAPK1/SYK/AKT1	6
GO:2000377	regulation of reactive oxygen species metabolic process	6/58	200/18866	3.37e-05	0.00040771	0.000189861	ALOX5/SMAD3/PTGS2/EGFR/SYK/AKT1	6
GO:0002831	regulation of response to biotic stimulus	8/58	409/18866	3.38e-05	0.000407833	0.000189918	PPARG/ARG1/PRKDC/MMP12/SYK/MAPK3/PTPN6/SRC	8
GO:1902808	positive regulation of cell cycle G1/S phase transition	4/58	60/18866	3.45e-05	0.000414009	0.000192794	APEX1/EGFR/TERT/AKT1	4
GO:0019370	leukotriene biosynthetic process	3/58	21/18866	3.53e-05	0.000418195	0.000194743	ALOX5/PLA2G4A/SYK	3
GO:0030878	thyroid gland development	3/58	21/18866	3.53e-05	0.000418195	0.000194743	SMAD3/MAPK1/MAPK3	3
GO:0035813	regulation of renal sodium excretion	3/58	21/18866	3.53e-05	0.000418195	0.000194743	ADORA2A/ADORA1/COMT	3
GO:0031098	stress-activated protein kinase signaling cascade	7/58	300/18866	3.6e-05	0.000425248	0.000198028	VEGFA/MAPK1/EGFR/SYK/MAPK3/AKR1B1/AKT1	7
GO:0042752	regulation of circadian rhythm	5/58	122/18866	3.63e-05	0.000426919	0.000198806	ADORA2A/PPARG/PRKDC/ADORA1/CREB1	5
GO:0010632	regulation of epithelial cell migration	7/58	301/18866	3.68e-05	0.000430921	0.000200669	MET/PPARG/PTGS2/VEGFA/SRC/AKT1/MMP9	7
GO:0007173	epidermal growth factor receptor signaling pathway	5/58	123/18866	3.77e-05	0.000440488	0.000205124	EGFR/ADORA1/SRC/AKT1/MMP9	5
GO:1902806	regulation of cell cycle G1/S phase transition	6/58	206/18866	3.98e-05	0.000462251	0.000215259	PRKDC/APEX1/EGFR/TERT/PTPN6/AKT1	6
GO:0035270	endocrine system development	5/58	125/18866	4.08e-05	0.000471026	0.000219345	SMAD3/MAPK1/CREB1/MAPK3/AKT1	5
GO:0070372	regulation of ERK1 and ERK2 cascade	7/58	306/18866	4.08e-05	0.000471026	0.000219345	PLA2G2A/ALOX15/EGFR/SYK/MAPK3/PTPN6/SRC	7
GO:0045088	regulation of innate immune response	7/58	307/18866	4.17e-05	0.000476706	0.00022199	PPARG/ARG1/PRKDC/MMP12/SYK/PTPN6/SRC	7
GO:0051893	regulation of focal adhesion assembly	4/58	63/18866	4.18e-05	0.000476706	0.00022199	SMAD3/VEGFA/SLC9A1/SRC	4
GO:0090109	regulation of cell-substrate junction assembly	4/58	63/18866	4.18e-05	0.000476706	0.00022199	SMAD3/VEGFA/SLC9A1/SRC	4
GO:0071456	cellular response to hypoxia	6/58	208/18866	4.2e-05	0.000476706	0.00022199	PTGS2/VEGFA/SLC9A1/TERT/SRC/AKT1	6
GO:0002703	regulation of leukocyte mediated immunity	6/58	211/18866	4.54e-05	0.000512433	0.000238627	NOS2/NLRP3/ARG1/IL2/SYK/PTPN6	6
GO:0050679	positive regulation of epithelial cell proliferation	6/58	211/18866	4.54e-05	0.000512433	0.000238627	ARG1/VEGFA/MMP12/PGF/EGFR/AKT1	6
GO:0035812	renal sodium excretion	3/58	23/18866	4.67e-05	0.000525141	0.000244545	ADORA2A/ADORA1/COMT	3
GO:0006940	regulation of smooth muscle contraction	4/58	65/18866	4.73e-05	0.000527844	0.000245804	KIT/TACR2/PTGS2/ADORA1	4
GO:0007588	excretion	4/58	65/18866	4.73e-05	0.000527844	0.000245804	ADORA2A/TACR2/ADORA1/COMT	4
GO:0046879	hormone secretion	7/58	314/18866	4.81e-05	0.000533963	0.000248653	NOS2/ALOX5/TACR2/EGFR/ADORA1/CREB1/CFTR	7
GO:0050870	positive regulation of T cell activation	6/58	214/18866	4.92e-05	0.000544049	0.00025335	NLRP3/IL2/SYK/PTPN6/SRC/AKT1	6
GO:0150116	regulation of cell-substrate junction organization	4/58	66/18866	5.03e-05	0.000554387	0.000258164	SMAD3/VEGFA/SLC9A1/SRC	4
GO:0044062	regulation of excretion	3/58	24/18866	5.33e-05	0.000581776	0.000270919	ADORA2A/ADORA1/COMT	3
GO:0050995	negative regulation of lipid catabolic process	3/58	24/18866	5.33e-05	0.000581776	0.000270919	PIK3CG/ADORA1/AKT1	3
GO:0050918	positive chemotaxis	4/58	67/18866	5.34e-05	0.000581776	0.000270919	MET/SMAD3/VEGFA/PGF	4
GO:0036294	cellular response to decreased oxygen levels	6/58	218/18866	5.45e-05	0.000592051	0.000275704	PTGS2/VEGFA/SLC9A1/TERT/SRC/AKT1	6
GO:0046683	response to organophosphorus	5/58	134/18866	5.68e-05	0.000615094	0.000286434	SELL/PTGS2/APEX1/PIK3CG/CFTR	5
GO:0009895	negative regulation of catabolic process	7/58	323/18866	5.75e-05	0.000617475	0.000287543	NOS2/MET/SMAD3/PIK3CG/EGFR/ADORA1/AKT1	7
GO:0009914	hormone transport	7/58	323/18866	5.75e-05	0.000617475	0.000287543	NOS2/ALOX5/TACR2/EGFR/ADORA1/CREB1/CFTR	7
GO:0007004	telomere maintenance via telomerase	4/58	69/18866	5.99e-05	0.000641436	0.000298701	MAPK1/MAPK3/TERT/SRC	4
GO:0046697	decidualization	3/58	25/18866	6.04e-05	0.000642651	0.000299267	PTGS2/MAPK1/MAPK3	3
GO:0050927	positive regulation of positive chemotaxis	3/58	25/18866	6.04e-05	0.000642651	0.000299267	SMAD3/VEGFA/PGF	3
GO:0030183	B cell differentiation	5/58	137/18866	6.31e-05	0.000665948	0.000310116	KIT/PRKDC/FLT3/SYK/PTPN6	5
GO:1903038	negative regulation of leukocyte cell-cell adhesion	5/58	137/18866	6.31e-05	0.000665948	0.000310116	ADORA2A/ARG1/IL2/PTPN6/AKT1	5
GO:0001819	positive regulation of cytokine production	8/58	447/18866	6.33e-05	0.000665948	0.000310116	NLRP3/SMAD3/PTGS2/PRKDC/IL2/CREB1/SYK/SRC	8
GO:0002705	positive regulation of leukocyte mediated immunity	5/58	138/18866	6.54e-05	0.000685059	0.000319015	NOS2/NLRP3/ARG1/IL2/SYK	5
GO:0032869	cellular response to insulin stimulus	6/58	226/18866	6.65e-05	0.000695093	0.000323688	ESRRA/PPARG/PRKDC/SLC9A1/SRC/AKT1	6
GO:0033627	cell adhesion mediated by integrin	4/58	71/18866	6.7e-05	0.000697566	0.000324839	PLAU/PIK3CG/SYK/PTPN6	4
GO:0050926	regulation of positive chemotaxis	3/58	26/18866	6.82e-05	0.000702316	0.000327051	SMAD3/VEGFA/PGF	3
GO:0070633	transepithelial transport	3/58	26/18866	6.82e-05	0.000702316	0.000327051	ABCB1/CFTR/ABCC1	3
GO:1903649	regulation of cytoplasmic transport	3/58	26/18866	6.82e-05	0.000702316	0.000327051	MAPK1/MAPK3/SRC	3
GO:0045600	positive regulation of fat cell differentiation	4/58	72/18866	7.08e-05	0.00072675	0.000338429	PPARG/PTGS2/CREB1/AKT1	4
GO:0050920	regulation of chemotaxis	6/58	229/18866	7.16e-05	0.000732255	0.000340993	MET/SMAD3/VEGFA/MAPK1/PGF/MAPK3	6
GO:0019932	second-messenger-mediated signaling	8/58	456/18866	7.28e-05	0.000739398	0.000344319	NOS2/ADORA2A/SELP/VEGFA/PTGDR2/EGFR/SYK/SLC9A1	8
GO:0062012	regulation of small molecule metabolic process	8/58	456/18866	7.28e-05	0.000739398	0.000344319	NOS2/PPARG/KIT/PTGS2/SRC/ODC1/AKT1/COMT	8
GO:0007160	cell-matrix adhesion	6/58	230/18866	7.33e-05	0.000739924	0.000344564	PLAU/SMAD3/VEGFA/MMP12/SLC9A1/SRC	6
GO:0010001	glial cell differentiation	6/58	230/18866	7.33e-05	0.000739924	0.000344564	ADORA2A/PPARG/MAPK1/EGFR/MAPK3/AKT1	6
GO:0051966	regulation of synaptic transmission, glutamatergic	4/58	73/18866	7.47e-05	0.00075021	0.000349355	ADORA2A/PTGS2/EGFR/ADORA1	4
GO:0002687	positive regulation of leukocyte migration	5/58	142/18866	7.48e-05	0.00075021	0.000349355	SELP/VEGFA/MAPK1/PGF/MAPK3	5
GO:0035296	regulation of tube diameter	5/58	143/18866	7.74e-05	0.00077039	0.000358752	ADORA2A/PTGS2/EGFR/ADORA1/AKT1	5
GO:0097746	regulation of blood vessel diameter	5/58	143/18866	7.74e-05	0.00077039	0.000358752	ADORA2A/PTGS2/EGFR/ADORA1/AKT1	5
GO:0035150	regulation of tube size	5/58	144/18866	8e-05	0.000793585	0.000369553	ADORA2A/PTGS2/EGFR/ADORA1/AKT1	5
GO:0045444	fat cell differentiation	6/58	235/18866	8.26e-05	0.000813473	0.000378814	ALOX5/SMAD3/PPARG/PTGS2/CREB1/AKT1	6
GO:0007612	learning	5/58	145/18866	8.26e-05	0.000813473	0.000378814	KIT/TACR2/PTGS2/CREB1/COMT	5
GO:0031100	animal organ regeneration	4/58	75/18866	8.31e-05	0.000813473	0.000378814	PPARG/PGF/EGFR/FLT3	4
GO:0035924	cellular response to vascular endothelial growth factor stimulus	4/58	75/18866	8.31e-05	0.000813473	0.000378814	VEGFA/PGF/FLT3/AKT1	4
GO:0016042	lipid catabolic process	7/58	343/18866	8.38e-05	0.000817508	0.000380694	PLA2G2A/PLA2G4A/CYP1A2/PIK3CG/ADORA1/AKT1/CYP3A4	7
GO:0045932	negative regulation of muscle contraction	3/58	28/18866	8.55e-05	0.000832113	0.000387495	PTGS2/PIK3CG/ADORA1	3
GO:0003012	muscle system process	8/58	467/18866	8.59e-05	0.000833128	0.000387967	SMAD3/KIT/TACR2/PTGS2/PIK3CG/MYLK/ADORA1/SLC9A1	8
GO:0032872	regulation of stress-activated MAPK cascade	6/58	237/18866	8.65e-05	0.000836082	0.000389343	VEGFA/MAPK1/EGFR/SYK/MAPK3/AKT1	6
GO:0006278	RNA-dependent DNA biosynthetic process	4/58	76/18866	8.75e-05	0.000842844	0.000392492	MAPK1/MAPK3/TERT/SRC	4
GO:0002697	regulation of immune effector process	8/58	470/18866	8.98e-05	0.0008626	0.000401692	NOS2/NLRP3/ARG1/PRKDC/MMP12/IL2/SYK/PTPN6	8
GO:0150076	neuroinflammatory response	4/58	77/18866	9.21e-05	0.000881295	0.000410398	ADORA2A/PTGS2/EGFR/MMP9	4
GO:0070302	regulation of stress-activated protein kinase signaling cascade	6/58	240/18866	9.27e-05	0.000881665	0.00041057	VEGFA/MAPK1/EGFR/SYK/MAPK3/AKT1	6
GO:0070663	regulation of leukocyte proliferation	6/58	240/18866	9.27e-05	0.000881665	0.00041057	ARG1/MAPK1/IL2/SYK/MAPK3/PTPN6	6
GO:0007263	nitric oxide mediated signal transduction	3/58	29/18866	9.52e-05	0.000899642	0.000418941	NOS2/VEGFA/EGFR	3
GO:0045822	negative regulation of heart contraction	3/58	29/18866	9.52e-05	0.000899642	0.000418941	PIK3CG/ADORA1/IL2	3
GO:0006809	nitric oxide biosynthetic process	4/58	79/18866	0.000101753	0.000958605	0.000446399	NOS2/SMAD3/PTGS2/AKT1	4
GO:0001667	ameboidal-type cell migration	8/58	481/18866	0.000105444	0.000990238	0.000461129	MET/PPARG/KIT/PTGS2/VEGFA/SRC/AKT1/MMP9	8
GO:0002822	regulation of adaptive immune response based on somatic recombination of immune receptors built from immunoglobulin superfamily domains	5/58	153/18866	0.000106478	0.000996809	0.00046419	NLRP3/PLA2G4A/ARG1/IL2/PTPN6	5
GO:0051251	positive regulation of lymphocyte activation	7/58	357/18866	0.000107462	0.00100287	0.000467011	NLRP3/PRKDC/IL2/SYK/PTPN6/SRC/AKT1	7
GO:0031589	cell-substrate adhesion	7/58	359/18866	0.000111256	0.00103502	0.000481985	PLAU/SMAD3/ALOX15/VEGFA/MMP12/SLC9A1/SRC	7
GO:0010833	telomere maintenance via telomere lengthening	4/58	81/18866	0.000112159	0.00104018	0.000484387	MAPK1/MAPK3/TERT/SRC	4
GO:0043312	neutrophil degranulation	8/58	487/18866	0.000114872	0.00106203	0.000494563	PLAU/ALOX5/SELL/ARG1/MAPK1/SYK/PTPN6/MMP9	8
GO:0045737	positive regulation of cyclin-dependent protein serine/threonine kinase activity	3/58	31/18866	0.000116591	0.00107127	0.000498866	EGFR/SRC/AKT1	3
GO:0045987	positive regulation of smooth muscle contraction	3/58	31/18866	0.000116591	0.00107127	0.000498866	KIT/TACR2/PTGS2	3
GO:0006936	muscle contraction	7/58	362/18866	0.00011715	0.00107309	0.000499712	KIT/TACR2/PTGS2/PIK3CG/MYLK/ADORA1/SLC9A1	7
GO:0030193	regulation of blood coagulation	4/58	82/18866	0.000117642	0.0010743	0.000500273	PLAU/PLA2G4A/SELP/SYK	4
GO:0002833	positive regulation of response to biotic stimulus	6/58	251/18866	0.000118513	0.00107894	0.000502436	ARG1/PRKDC/MMP12/SYK/MAPK3/SRC	6
GO:0002283	neutrophil activation involved in immune response	8/58	490/18866	0.000119843	0.00108772	0.000506523	PLAU/ALOX5/SELL/ARG1/MAPK1/SYK/PTPN6/MMP9	8
GO:0048041	focal adhesion assembly	4/58	83/18866	0.000123317	0.0011007	0.000512566	SMAD3/VEGFA/SLC9A1/SRC	4
GO:0048145	regulation of fibroblast proliferation	4/58	83/18866	0.000123317	0.0011007	0.000512566	PPARG/PRKDC/EGFR/CREB1	4
GO:0048708	astrocyte differentiation	4/58	83/18866	0.000123317	0.0011007	0.000512566	ADORA2A/MAPK1/EGFR/MAPK3	4
GO:1900046	regulation of hemostasis	4/58	83/18866	0.000123317	0.0011007	0.000512566	PLAU/PLA2G4A/SELP/SYK	4
GO:0051896	regulation of protein kinase B signaling	6/58	253/18866	0.000123767	0.0011007	0.000512566	MET/KIT/PIK3CG/EGFR/SRC/AKT1	6
GO:0051924	regulation of calcium ion transport	6/58	253/18866	0.000123767	0.0011007	0.000512566	ADORA2A/PTGS2/PIK3CG/MYLK/SLC9A1/PTPN6	6
GO:0035051	cardiocyte differentiation	5/58	158/18866	0.00012386	0.0011007	0.000512566	VEGFA/MAPK1/EGFR/MAPK3/SLC9A1	5
GO:1902107	positive regulation of leukocyte differentiation	5/58	159/18866	0.000127584	0.00112071	0.000521889	NLRP3/PRKDC/IL2/CREB1/SYK	5
GO:0008210	estrogen metabolic process	3/58	32/18866	0.000128372	0.00112071	0.000521889	CYP1A2/CYP3A4/COMT	3
GO:0050482	arachidonic acid secretion	3/58	32/18866	0.000128372	0.00112071	0.000521889	PLA2G2A/PLA2G4A/SYK	3
GO:0051968	positive regulation of synaptic transmission, glutamatergic	3/58	32/18866	0.000128372	0.00112071	0.000521889	ADORA2A/PTGS2/EGFR	3
GO:1903959	regulation of anion transmembrane transport	3/58	32/18866	0.000128372	0.00112071	0.000521889	ABCB1/CFTR/AKT1	3
GO:1903963	arachidonate transport	3/58	32/18866	0.000128372	0.00112071	0.000521889	PLA2G2A/PLA2G4A/SYK	3
GO:0046209	nitric oxide metabolic process	4/58	84/18866	0.000129187	0.00112126	0.000522141	NOS2/SMAD3/PTGS2/AKT1	4
GO:0048144	fibroblast proliferation	4/58	84/18866	0.000129187	0.00112126	0.000522141	PPARG/PRKDC/EGFR/CREB1	4
GO:0030098	lymphocyte differentiation	7/58	368/18866	0.000129702	0.00112245	0.000522697	NLRP3/KIT/PRKDC/FLT3/IL2/SYK/PTPN6	7
GO:0031334	positive regulation of protein-containing complex assembly	6/58	257/18866	0.000134829	0.00116344	0.000541784	MET/ALOX15/VEGFA/CREB1/SYK/SRC	6
GO:0010951	negative regulation of endopeptidase activity	6/58	258/18866	0.000137713	0.00118489	0.000551775	ADORA2A/PTGS2/VEGFA/SRC/AKT1/MMP9	6
GO:0035590	purinergic nucleotide receptor signaling pathway	3/58	33/18866	0.000140901	0.00120383	0.000560595	ADORA2A/ADORA1/ADORA3	3
GO:0043552	positive regulation of phosphatidylinositol 3-kinase activity	3/58	33/18866	0.000140901	0.00120383	0.000560595	KIT/FLT3/SRC	3
GO:0014910	regulation of smooth muscle cell migration	4/58	86/18866	0.000141532	0.00120383	0.000560595	PLAU/APEX1/TERT/SRC	4
GO:0097756	negative regulation of blood vessel diameter	4/58	86/18866	0.000141532	0.00120383	0.000560595	PTGS2/EGFR/ADORA1/AKT1	4
GO:0042180	cellular ketone metabolic process	6/58	260/18866	0.000143629	0.00121819	0.000567281	PPARG/PTGS2/AKR1B1/ODC1/AKT1/COMT	6
GO:0001894	tissue homeostasis	6/58	261/18866	0.000146662	0.00123429	0.000574777	PTGS2/VEGFA/EGFR/SYK/AKR1B1/SRC	6
GO:0031960	response to corticosteroid	5/58	164/18866	0.000147505	0.00123429	0.000574777	PTGS2/ARG1/EGFR/FLT3/SRC	5
GO:0060291	long-term synaptic potentiation	4/58	87/18866	0.000148015	0.00123429	0.000574777	ADORA2A/MAPK1/ADORA1/CREB1	4
GO:1904705	regulation of vascular associated smooth muscle cell proliferation	4/58	87/18866	0.000148015	0.00123429	0.000574777	MMP2/PPARG/TERT/MMP9	4
GO:1990874	vascular associated smooth muscle cell proliferation	4/58	87/18866	0.000148015	0.00123429	0.000574777	MMP2/PPARG/TERT/MMP9	4
GO:2001057	reactive nitrogen species metabolic process	4/58	87/18866	0.000148015	0.00123429	0.000574777	NOS2/SMAD3/PTGS2/AKT1	4
GO:0045907	positive regulation of vasoconstriction	3/58	34/18866	0.0001542	0.0012787	0.00059546	PTGS2/EGFR/AKT1	3
GO:0055094	response to lipoprotein particle	3/58	34/18866	0.0001542	0.0012787	0.00059546	PPARG/SYK/AKT1	3
GO:0050818	regulation of coagulation	4/58	88/18866	0.00015471	0.00127936	0.000595768	PLAU/PLA2G4A/SELP/SYK	4
GO:0098751	bone cell development	3/58	35/18866	0.000168289	0.00137637	0.000640943	KIT/PTPN6/SRC	3
GO:0098801	regulation of renal system process	3/58	35/18866	0.000168289	0.00137637	0.000640943	ADORA2A/ADORA1/COMT	3
GO:1904031	positive regulation of cyclin-dependent protein kinase activity	3/58	35/18866	0.000168289	0.00137637	0.000640943	EGFR/SRC/AKT1	3
GO:0042058	regulation of epidermal growth factor receptor signaling pathway	4/58	90/18866	0.000168752	0.00137637	0.000640943	EGFR/ADORA1/AKT1/MMP9	4
GO:0046427	positive regulation of receptor signaling pathway via JAK-STAT	4/58	90/18866	0.000168752	0.00137637	0.000640943	KIT/FLT3/IL2/AKR1B1	4
GO:0033273	response to vitamin	4/58	91/18866	0.000176109	0.0014224	0.000662378	PPARG/PTGS2/ARG1/EGFR	4
GO:0034103	regulation of tissue remodeling	4/58	91/18866	0.000176109	0.0014224	0.000662378	EGFR/IL2/SYK/SRC	4
GO:0051952	regulation of amine transport	4/58	91/18866	0.000176109	0.0014224	0.000662378	ADORA2A/TACR2/ARG1/ADORA1	4
GO:0051091	positive regulation of DNA-binding transcription factor activity	6/58	270/18866	0.000176307	0.0014224	0.000662378	NLRP3/SMAD3/PPARG/KIT/VEGFA/AKT1	6
GO:0030307	positive regulation of cell growth	5/58	171/18866	0.000179297	0.00144261	0.00067179	VEGFA/EGFR/IL2/SLC9A1/AKT1	5
GO:0030258	lipid modification	6/58	271/18866	0.000179874	0.00144335	0.000672134	ALOX5/PPARG/ALOX15/PIK3CG/AKT1/CYP3A4	6
GO:0010543	regulation of platelet activation	3/58	36/18866	0.000183188	0.00144516	0.000672976	PLA2G4A/SELP/SYK	3
GO:0034405	response to fluid shear stress	3/58	36/18866	0.000183188	0.00144516	0.000672976	PTGS2/SRC/AKT1	3
GO:0045742	positive regulation of epidermal growth factor receptor signaling pathway	3/58	36/18866	0.000183188	0.00144516	0.000672976	ADORA1/AKT1/MMP9	3
GO:0051955	regulation of amino acid transport	3/58	36/18866	0.000183188	0.00144516	0.000672976	ADORA2A/ARG1/ADORA1	3
GO:0071402	cellular response to lipoprotein particle stimulus	3/58	36/18866	0.000183188	0.00144516	0.000672976	PPARG/SYK/AKT1	3
GO:0071634	regulation of transforming growth factor beta production	3/58	36/18866	0.000183188	0.00144516	0.000672976	SMAD3/PTGS2/CREB1	3
GO:0010466	negative regulation of peptidase activity	6/58	272/18866	0.000183497	0.00144516	0.000672976	ADORA2A/PTGS2/VEGFA/SRC/AKT1/MMP9	6
GO:0014909	smooth muscle cell migration	4/58	93/18866	0.000191512	0.00150035	0.000698675	PLAU/APEX1/TERT/SRC	4
GO:1904894	positive regulation of receptor signaling pathway via STAT	4/58	93/18866	0.000191512	0.00150035	0.000698675	KIT/FLT3/IL2/AKR1B1	4
GO:0090218	positive regulation of lipid kinase activity	3/58	37/18866	0.000198917	0.00155121	0.000722361	KIT/FLT3/SRC	3
GO:0030641	regulation of cellular pH	4/58	94/18866	0.000199568	0.00155121	0.000722361	MAPK1/MAPK3/SLC9A1/CFTR	4
GO:1901992	positive regulation of mitotic cell cycle phase transition	4/58	94/18866	0.000199568	0.00155121	0.000722361	APEX1/EGFR/TERT/AKT1	4
GO:0043491	protein kinase B signaling	6/58	278/18866	0.000206469	0.00160067	0.000745394	MET/KIT/PIK3CG/EGFR/SRC/AKT1	6
GO:0051930	regulation of sensory perception of pain	3/58	38/18866	0.000215496	0.0016477	0.000767292	ADORA1/SLC9A1/COMT	3
GO:0071604	transforming growth factor beta production	3/58	38/18866	0.000215496	0.0016477	0.000767292	SMAD3/PTGS2/CREB1	3
GO:1901186	positive regulation of ERBB signaling pathway	3/58	38/18866	0.000215496	0.0016477	0.000767292	ADORA1/AKT1/MMP9	3
GO:1903523	negative regulation of blood circulation	3/58	38/18866	0.000215496	0.0016477	0.000767292	PIK3CG/ADORA1/IL2	3
GO:0051897	positive regulation of protein kinase B signaling	5/58	178/18866	0.000216079	0.0016477	0.000767292	MET/KIT/PIK3CG/EGFR/SRC	5
GO:0002690	positive regulation of leukocyte chemotaxis	4/58	96/18866	0.000216409	0.0016477	0.000767292	VEGFA/MAPK1/PGF/MAPK3	4
GO:0035249	synaptic transmission, glutamatergic	4/58	96/18866	0.000216409	0.0016477	0.000767292	ADORA2A/PTGS2/EGFR/ADORA1	4
GO:0046634	regulation of alpha-beta T cell activation	4/58	97/18866	0.000225202	0.00170592	0.000794406	NLRP3/ADORA2A/IL2/SYK	4
GO:1901184	regulation of ERBB signaling pathway	4/58	97/18866	0.000225202	0.00170592	0.000794406	EGFR/ADORA1/AKT1/MMP9	4
GO:0001822	kidney development	6/58	283/18866	0.000227299	0.00170876	0.000795726	SMAD3/VEGFA/PGF/AKR1B1/ODC1/MMP9	6
GO:0032868	response to insulin	6/58	283/18866	0.000227299	0.00170876	0.000795726	ESRRA/PPARG/PRKDC/SLC9A1/SRC/AKT1	6
GO:0046651	lymphocyte proliferation	6/58	283/18866	0.000227299	0.00170876	0.000795726	ARG1/PIK3CG/FLT3/IL2/SYK/PTPN6	6
GO:0045022	early endosome to late endosome transport	3/58	39/18866	0.000232946	0.00174213	0.000811269	MAPK1/MAPK3/SRC	3
GO:0051931	regulation of sensory perception	3/58	39/18866	0.000232946	0.00174213	0.000811269	ADORA1/SLC9A1/COMT	3
GO:0045619	regulation of lymphocyte differentiation	5/58	181/18866	0.000233494	0.00174213	0.000811269	NLRP3/PRKDC/IL2/SYK/PTPN6	5
GO:2001243	negative regulation of intrinsic apoptotic signaling pathway	4/58	98/18866	0.00023425	0.00174341	0.000811863	PTGS2/SRC/AKT1/MMP9	4
GO:0032943	mononuclear cell proliferation	6/58	286/18866	0.000240571	0.00178154	0.000829619	ARG1/PIK3CG/FLT3/IL2/SYK/PTPN6	6
GO:0051403	stress-activated MAPK cascade	6/58	286/18866	0.000240571	0.00178154	0.000829619	VEGFA/MAPK1/EGFR/SYK/MAPK3/AKT1	6
GO:0007044	cell-substrate junction assembly	4/58	99/18866	0.000243557	0.00179473	0.000835761	SMAD3/VEGFA/SLC9A1/SRC	4
GO:0015837	amine transport	4/58	99/18866	0.000243557	0.00179473	0.000835761	ADORA2A/TACR2/ARG1/ADORA1	4
GO:0000082	G1/S transition of mitotic cell cycle	6/58	287/18866	0.000245128	0.00180148	0.000838907	PRKDC/APEX1/EGFR/TERT/PTPN6/AKT1	6
GO:0001959	regulation of cytokine-mediated signaling pathway	5/58	183/18866	0.000245684	0.00180148	0.000838907	PPARG/ARG1/MMP12/SYK/PTPN6	5
GO:0042307	positive regulation of protein import into nucleus	3/58	40/18866	0.000251284	0.00183351	0.000853823	SMAD3/PTGS2/MAPK1	3
GO:1902895	positive regulation of pri-miRNA transcription by RNA polymerase II	3/58	40/18866	0.000251284	0.00183351	0.000853823	SMAD3/PPARG/TERT	3
GO:0070301	cellular response to hydrogen peroxide	4/58	100/18866	0.000253128	0.00184245	0.000857982	MET/ARG1/APEX1/SRC	4
GO:2001233	regulation of apoptotic signaling pathway	7/58	413/18866	0.000263028	0.00190984	0.000889365	SMAD3/ADORA2A/PTGS2/TERT/SRC/AKT1/MMP9	7
GO:0072001	renal system development	6/58	292/18866	0.000268946	0.00194806	0.000907163	SMAD3/VEGFA/PGF/AKR1B1/ODC1/MMP9	6
GO:0048639	positive regulation of developmental growth	5/58	187/18866	0.000271514	0.00196189	0.000913603	PRKDC/VEGFA/MAPK1/CREB1/AKT1	5
GO:0000079	regulation of cyclin-dependent protein serine/threonine kinase activity	4/58	102/18866	0.000273075	0.00196363	0.000914416	PLK1/EGFR/SRC/AKT1	4
GO:0150115	cell-substrate junction organization	4/58	102/18866	0.000273075	0.00196363	0.000914416	SMAD3/VEGFA/SLC9A1/SRC	4
GO:0006885	regulation of pH	4/58	103/18866	0.000283461	0.00203341	0.000946908	MAPK1/MAPK3/SLC9A1/CFTR	4
GO:0010565	regulation of cellular ketone metabolic process	5/58	189/18866	0.000285178	0.00204081	0.000950353	PPARG/PTGS2/ODC1/AKT1/COMT	5
GO:0051348	negative regulation of transferase activity	6/58	296/18866	0.000289282	0.00205456	0.000956757	PLK1/ADORA2A/PPARG/PTPN6/SRC/AKT1	6
GO:0051602	response to electrical stimulus	3/58	42/18866	0.000290708	0.00205456	0.000956757	TACR2/SLC9A1/SRC	3
GO:0071470	cellular response to osmotic stress	3/58	42/18866	0.000290708	0.00205456	0.000956757	PTGS2/MYLK/AKR1B1	3
GO:0098927	vesicle-mediated transport between endosomal compartments	3/58	42/18866	0.000290708	0.00205456	0.000956757	MAPK1/MAPK3/SRC	3
GO:1904591	positive regulation of protein import	3/58	42/18866	0.000290708	0.00205456	0.000956757	SMAD3/PTGS2/MAPK1	3
GO:0001558	regulation of cell growth	7/58	420/18866	0.000291241	0.00205456	0.000956757	SMAD3/PPARG/VEGFA/EGFR/IL2/SLC9A1/AKT1	7
GO:0003015	heart process	6/58	297/18866	0.000294551	0.002073	0.000965344	PIK3CG/ADORA1/IL2/ADORA3/SLC9A1/SRC	6
GO:0045621	positive regulation of lymphocyte differentiation	4/58	105/18866	0.00030508	0.00214204	0.000997494	NLRP3/PRKDC/IL2/SYK	4
GO:0002823	negative regulation of adaptive immune response based on somatic recombination of immune receptors built from immunoglobulin superfamily domains	3/58	43/18866	0.00031183	0.00217915	0.00101478	ARG1/IL2/PTPN6	3
GO:0045124	regulation of bone resorption	3/58	43/18866	0.00031183	0.00217915	0.00101478	EGFR/SYK/SRC	3
GO:0014812	muscle cell migration	4/58	106/18866	0.000316322	0.00218998	0.00101982	PLAU/APEX1/TERT/SRC	4
GO:0030038	contractile actin filament bundle assembly	4/58	106/18866	0.000316322	0.00218998	0.00101982	MET/SMAD3/SLC9A1/SRC	4
GO:0043149	stress fiber assembly	4/58	106/18866	0.000316322	0.00218998	0.00101982	MET/SMAD3/SLC9A1/SRC	4
GO:1904029	regulation of cyclin-dependent protein kinase activity	4/58	106/18866	0.000316322	0.00218998	0.00101982	PLK1/EGFR/SRC/AKT1	4
GO:1903426	regulation of reactive oxygen species biosynthetic process	4/58	107/18866	0.000327858	0.00226458	0.00105456	ALOX5/SMAD3/PTGS2/AKT1	4
GO:0042098	T cell proliferation	5/58	195/18866	0.000329321	0.00226942	0.00105681	ARG1/PIK3CG/IL2/SYK/PTPN6	5
GO:0002040	sprouting angiogenesis	5/58	196/18866	0.000337154	0.00231269	0.00107696	ALOX5/PTGS2/VEGFA/PGF/AKT1	5
GO:0060759	regulation of response to cytokine stimulus	5/58	196/18866	0.000337154	0.00231269	0.00107696	PPARG/ARG1/MMP12/SYK/PTPN6	5
GO:0008593	regulation of Notch signaling pathway	4/58	108/18866	0.000339693	0.00232475	0.00108258	KIT/EGFR/SRC/AKT1	4
GO:0033138	positive regulation of peptidyl-serine phosphorylation	4/58	109/18866	0.00035183	0.00239679	0.00111613	PTGS2/VEGFA/EGFR/AKT1	4
GO:2000278	regulation of DNA biosynthetic process	4/58	109/18866	0.00035183	0.00239679	0.00111613	PPARG/MAPK1/MAPK3/SRC	4
GO:0034105	positive regulation of tissue remodeling	3/58	45/18866	0.000356991	0.00242087	0.00112734	EGFR/IL2/SYK	3
GO:0045429	positive regulation of nitric oxide biosynthetic process	3/58	45/18866	0.000356991	0.00242087	0.00112734	SMAD3/PTGS2/AKT1	3
GO:1901989	positive regulation of cell cycle phase transition	4/58	110/18866	0.000364275	0.00246466	0.00114773	APEX1/EGFR/TERT/AKT1	4
GO:0044843	cell cycle G1/S phase transition	6/58	310/18866	0.000370164	0.00249882	0.00116364	PRKDC/APEX1/EGFR/TERT/PTPN6/AKT1	6
GO:0034440	lipid oxidation	4/58	111/18866	0.000377033	0.00253943	0.00118255	ALOX5/PPARG/ALOX15/AKT1	4
GO:0010952	positive regulation of peptidase activity	5/58	201/18866	0.000378462	0.0025433	0.00118435	NLRP3/SMAD3/PPARG/SYK/MAPK3	5
GO:0017144	drug metabolic process	3/58	46/18866	0.000381066	0.00254357	0.00118448	CYP1A2/CYP3A4/CBR1	3
GO:0048538	thymus development	3/58	46/18866	0.000381066	0.00254357	0.00118448	PRKDC/MAPK1/MAPK3	3
GO:1904407	positive regulation of nitric oxide metabolic process	3/58	46/18866	0.000381066	0.00254357	0.00118448	SMAD3/PTGS2/AKT1	3
GO:0001938	positive regulation of endothelial cell proliferation	4/58	113/18866	0.000403502	0.00267493	0.00124565	ARG1/VEGFA/PGF/AKT1	4
GO:1903708	positive regulation of hemopoiesis	5/58	204/18866	0.000405021	0.00267493	0.00124565	NLRP3/PRKDC/IL2/CREB1/SYK	5
GO:0030574	collagen catabolic process	3/58	47/18866	0.000406161	0.00267493	0.00124565	MMP2/MMP12/MMP9	3
GO:0042572	retinol metabolic process	3/58	47/18866	0.000406161	0.00267493	0.00124565	CYP1A2/AKR1B1/CYP3A4	3
GO:0043303	mast cell degranulation	3/58	47/18866	0.000406161	0.00267493	0.00124565	KIT/PIK3CG/SYK	3
GO:0045933	positive regulation of muscle contraction	3/58	47/18866	0.000406161	0.00267493	0.00124565	KIT/TACR2/PTGS2	3
GO:1901342	regulation of vasculature development	7/58	444/18866	0.000407035	0.00267493	0.00124565	ALOX5/PPARG/KIT/PTGS2/VEGFA/PGF/TERT	7
GO:0010749	regulation of nitric oxide mediated signal transduction	2/58	10/18866	0.000411435	0.00268018	0.00124809	VEGFA/EGFR	2
GO:0019614	catechol-containing compound catabolic process	2/58	10/18866	0.000411435	0.00268018	0.00124809	MAOA/COMT	2
GO:0042424	catecholamine catabolic process	2/58	10/18866	0.000411435	0.00268018	0.00124809	MAOA/COMT	2
GO:2001225	regulation of chloride transport	2/58	10/18866	0.000411435	0.00268018	0.00124809	ABCB1/CFTR	2
GO:0016101	diterpenoid metabolic process	4/58	114/18866	0.000417223	0.00270016	0.0012574	CYP1A2/EGFR/AKR1B1/CYP3A4	4
GO:0030004	cellular monovalent inorganic cation homeostasis	4/58	114/18866	0.000417223	0.00270016	0.0012574	MAPK1/MAPK3/SLC9A1/CFTR	4
GO:0043200	response to amino acid	4/58	114/18866	0.000417223	0.00270016	0.0012574	MMP2/ARG1/EGFR/CREB1	4
GO:0071383	cellular response to steroid hormone stimulus	5/58	206/18866	0.000423493	0.00273078	0.00127166	ESRRA/ARG1/EGFR/FLT3/SRC	5
GO:0009314	response to radiation	7/58	447/18866	0.000423789	0.00273078	0.00127166	KIT/PTGS2/PRKDC/EGFR/CREB1/POLH/AKT1	7
GO:1901990	regulation of mitotic cell cycle phase transition	7/58	448/18866	0.000429496	0.00275577	0.00128329	PLK1/PRKDC/APEX1/EGFR/TERT/PTPN6/AKT1	7
GO:0009416	response to light stimulus	6/58	319/18866	0.000430866	0.00275577	0.00128329	KIT/PTGS2/EGFR/CREB1/POLH/AKT1	6
GO:0002279	mast cell activation involved in immune response	3/58	48/18866	0.000432296	0.00275577	0.00128329	KIT/PIK3CG/SYK	3
GO:0060324	face development	3/58	48/18866	0.000432296	0.00275577	0.00128329	MMP2/MAPK1/MAPK3	3
GO:1900271	regulation of long-term synaptic potentiation	3/58	48/18866	0.000432296	0.00275577	0.00128329	ADORA2A/ADORA1/CREB1	3
GO:0043254	regulation of protein-containing complex assembly	7/58	449/18866	0.000435263	0.00276876	0.00128934	MET/ALOX15/SELP/VEGFA/CREB1/SYK/SRC	7
GO:0048568	embryonic organ development	7/58	451/18866	0.000446984	0.00283725	0.00132124	SMAD3/KIT/VEGFA/MAPK1/EGFR/MAPK3/AKT1	7
GO:0002448	mast cell mediated immunity	3/58	49/18866	0.000459487	0.0028976	0.00134934	KIT/PIK3CG/SYK	3
GO:0015695	organic cation transport	3/58	49/18866	0.000459487	0.0028976	0.00134934	ADORA2A/TACR2/SYK	3
GO:0018107	peptidyl-threonine phosphorylation	4/58	117/18866	0.000460385	0.0028976	0.00134934	PLK1/PRKDC/MAPK1/AKT1	4
GO:0030282	bone mineralization	4/58	117/18866	0.000460385	0.0028976	0.00134934	ALOX5/SMAD3/ALOX15/PTGS2	4
GO:0030100	regulation of endocytosis	5/58	210/18866	0.000462342	0.00289767	0.00134937	PPARG/ALOX15/VEGFA/SYK/SRC	5
GO:0034764	positive regulation of transmembrane transport	5/58	210/18866	0.000462342	0.00289767	0.00134937	ABCB1/SLC9A1/TERT/CFTR/AKT1	5
GO:0006644	phospholipid metabolic process	7/58	455/18866	0.000471186	0.00294689	0.00137229	PLA2G2A/ALOX15/PLA2G4A/KIT/PIK3CG/FLT3/SRC	7
GO:0050868	negative regulation of T cell activation	4/58	118/18866	0.000475454	0.00296735	0.00138182	ADORA2A/ARG1/IL2/PTPN6	4
GO:0030278	regulation of ossification	5/58	212/18866	0.000482746	0.00300656	0.00140008	ALOX5/SMAD3/ESRRA/MAPK1/MAPK3	5
GO:0031648	protein destabilization	3/58	50/18866	0.000487752	0.00301252	0.00140286	PLK1/PRKDC/SRC	3
GO:0046850	regulation of bone remodeling	3/58	50/18866	0.000487752	0.00301252	0.00140286	EGFR/SYK/SRC	3
GO:1903727	positive regulation of phospholipid metabolic process	3/58	50/18866	0.000487752	0.00301252	0.00140286	KIT/FLT3/SRC	3
GO:1904707	positive regulation of vascular associated smooth muscle cell proliferation	3/58	50/18866	0.000487752	0.00301252	0.00140286	MMP2/TERT/MMP9	3
GO:0042113	B cell activation	6/58	328/18866	0.000499096	0.00303057	0.00141126	KIT/PRKDC/FLT3/IL2/SYK/PTPN6	6
GO:0002328	pro-B cell differentiation	2/58	11/18866	0.000501871	0.00303057	0.00141126	PRKDC/FLT3	2
GO:0006527	arginine catabolic process	2/58	11/18866	0.000501871	0.00303057	0.00141126	NOS2/ARG1	2
GO:0033197	response to vitamin E	2/58	11/18866	0.000501871	0.00303057	0.00141126	PPARG/ARG1	2
GO:0042135	neurotransmitter catabolic process	2/58	11/18866	0.000501871	0.00303057	0.00141126	MAOA/COMT	2
GO:0051974	negative regulation of telomerase activity	2/58	11/18866	0.000501871	0.00303057	0.00141126	PPARG/SRC	2
GO:0060439	trachea morphogenesis	2/58	11/18866	0.000501871	0.00303057	0.00141126	MAPK1/MAPK3	2
GO:0061307	cardiac neural crest cell differentiation involved in heart development	2/58	11/18866	0.000501871	0.00303057	0.00141126	MAPK1/MAPK3	2
GO:0061308	cardiac neural crest cell development involved in heart development	2/58	11/18866	0.000501871	0.00303057	0.00141126	MAPK1/MAPK3	2
GO:0070673	response to interleukin-18	2/58	11/18866	0.000501871	0.00303057	0.00141126	ALOX5/AKT1	2
GO:2000551	regulation of T-helper 2 cell cytokine production	2/58	11/18866	0.000501871	0.00303057	0.00141126	NLRP3/ARG1	2
GO:0070374	positive regulation of ERK1 and ERK2 cascade	5/58	215/18866	0.000514616	0.00309745	0.00144241	PLA2G2A/ALOX15/EGFR/MAPK3/SRC	5
GO:0001655	urogenital system development	6/58	330/18866	0.000515343	0.00309745	0.00144241	SMAD3/VEGFA/PGF/AKR1B1/ODC1/MMP9	6
GO:0038084	vascular endothelial growth factor signaling pathway	3/58	51/18866	0.000517109	0.00309745	0.00144241	VEGFA/PGF/FLT3	3
GO:1902893	regulation of pri-miRNA transcription by RNA polymerase II	3/58	51/18866	0.000517109	0.00309745	0.00144241	SMAD3/PPARG/TERT	3
GO:0008202	steroid metabolic process	6/58	332/18866	0.000532	0.00318025	0.00148096	KIT/CYP1A2/AKR1B1/CFTR/CYP3A4/COMT	6
GO:0050999	regulation of nitric-oxide synthase activity	3/58	52/18866	0.000547574	0.00326679	0.00152126	EGFR/TERT/AKT1	3
GO:0002688	regulation of leukocyte chemotaxis	4/58	124/18866	0.000573351	0.00340013	0.00158336	VEGFA/MAPK1/PGF/MAPK3	4
GO:0002698	negative regulation of immune effector process	4/58	124/18866	0.000573351	0.00340013	0.00158336	ARG1/PRKDC/IL2/PTPN6	4
GO:0006721	terpenoid metabolic process	4/58	124/18866	0.000573351	0.00340013	0.00158336	CYP1A2/EGFR/AKR1B1/CYP3A4	4
GO:0032210	regulation of telomere maintenance via telomerase	3/58	53/18866	0.000579166	0.00340747	0.00158677	MAPK1/MAPK3/SRC	3
GO:0061614	pri-miRNA transcription by RNA polymerase II	3/58	53/18866	0.000579166	0.00340747	0.00158677	SMAD3/PPARG/TERT	3
GO:0061756	leukocyte adhesion to vascular endothelial cell	3/58	53/18866	0.000579166	0.00340747	0.00158677	ALOX5/SELL/SELP	3
GO:0071320	cellular response to cAMP	3/58	53/18866	0.000579166	0.00340747	0.00158677	APEX1/PIK3CG/CFTR	3
GO:0003014	renal system process	4/58	125/18866	0.000590957	0.00346998	0.00161588	ADORA2A/ADORA1/AKR1B1/COMT	4
GO:0019722	calcium-mediated signaling	5/58	222/18866	0.000595134	0.00348763	0.0016241	SELP/PTGDR2/EGFR/SYK/SLC9A1	5
GO:0014831	gastro-intestinal system smooth muscle contraction	2/58	12/18866	0.000601056	0.003488	0.00162427	KIT/TACR2	2
GO:0038110	interleukin-2-mediated signaling pathway	2/58	12/18866	0.000601056	0.003488	0.00162427	IL2/SYK	2
GO:0061517	macrophage proliferation	2/58	12/18866	0.000601056	0.003488	0.00162427	MAPK1/MAPK3	2
GO:1901503	ether biosynthetic process	2/58	12/18866	0.000601056	0.003488	0.00162427	ALOX5/PLA2G4A	2
GO:1903961	positive regulation of anion transmembrane transport	2/58	12/18866	0.000601056	0.003488	0.00162427	ABCB1/CFTR	2
GO:0002699	positive regulation of immune effector process	5/58	223/18866	0.000607367	0.00350988	0.00163447	NOS2/NLRP3/ARG1/IL2/SYK	5
GO:0018210	peptidyl-threonine modification	4/58	126/18866	0.000608944	0.00350988	0.00163447	PLK1/PRKDC/MAPK1/AKT1	4
GO:0006584	catecholamine metabolic process	3/58	54/18866	0.000611901	0.00350988	0.00163447	MAOA/AKR1B1/COMT	3
GO:0009712	catechol-containing compound metabolic process	3/58	54/18866	0.000611901	0.00350988	0.00163447	MAOA/AKR1B1/COMT	3
GO:0031050	dsRNA processing	3/58	54/18866	0.000611901	0.00350988	0.00163447	SMAD3/EGFR/TERT	3
GO:0070918	production of small RNA involved in gene silencing by RNA	3/58	54/18866	0.000611901	0.00350988	0.00163447	SMAD3/EGFR/TERT	3
GO:0071621	granulocyte chemotaxis	4/58	127/18866	0.000627317	0.00359139	0.00167242	MAPK1/PIK3CG/SYK/MAPK3	4
GO:0016233	telomere capping	3/58	55/18866	0.000645795	0.00369008	0.00171838	PRKDC/MAPK1/MAPK3	3
GO:0048545	response to steroid hormone	6/58	346/18866	0.000660687	0.00376794	0.00175464	ESRRA/PTGS2/ARG1/EGFR/FLT3/SRC	6
GO:0031295	T cell costimulation	3/58	56/18866	0.000680866	0.0038756	0.00180477	PTPN6/SRC/AKT1	3
GO:1901987	regulation of cell cycle phase transition	7/58	486/18866	0.000696467	0.00395684	0.0018426	PLK1/PRKDC/APEX1/EGFR/TERT/PTPN6/AKT1	7
GO:0097191	extrinsic apoptotic signaling pathway	5/58	230/18866	0.000698363	0.00396005	0.0018441	SMAD3/IL2/TERT/SRC/AKT1	5
GO:0010623	programmed cell death involved in cell development	2/58	13/18866	0.000708936	0.00398961	0.00185786	KIT/PRKDC	2
GO:0019336	phenol-containing compound catabolic process	2/58	13/18866	0.000708936	0.00398961	0.00185786	MAOA/COMT	2
GO:0071352	cellular response to interleukin-2	2/58	13/18866	0.000708936	0.00398961	0.00185786	IL2/SYK	2
GO:1902563	regulation of neutrophil activation	2/58	13/18866	0.000708936	0.00398961	0.00185786	PLA2G2A/SYK	2
GO:0001541	ovarian follicle development	3/58	57/18866	0.000717129	0.0040281	0.00187579	KIT/VEGFA/SRC	3
GO:0034765	regulation of ion transmembrane transport	7/58	489/18866	0.000722158	0.00404871	0.00188539	ABCB1/PIK3CG/SLC9A1/CFTR/PTPN6/AKT1/MMP9	7
GO:0010595	positive regulation of endothelial cell migration	4/58	132/18866	0.000725128	0.00405772	0.00188958	MET/PTGS2/VEGFA/AKT1	4
GO:0016049	cell growth	7/58	490/18866	0.000730887	0.00408227	0.00190101	SMAD3/PPARG/VEGFA/EGFR/IL2/SLC9A1/AKT1	7
GO:2001234	negative regulation of apoptotic signaling pathway	5/58	233/18866	0.000740341	0.00412733	0.001922	PTGS2/TERT/SRC/AKT1/MMP9	5
GO:0006913	nucleocytoplasmic transport	6/58	354/18866	0.000744376	0.00414207	0.00192886	SMAD3/PTGS2/MMP12/MAPK1/SYK/AKT1	6
GO:0031294	lymphocyte costimulation	3/58	58/18866	0.000754601	0.0041678	0.00194084	PTPN6/SRC/AKT1	3
GO:0035306	positive regulation of dephosphorylation	3/58	58/18866	0.000754601	0.0041678	0.00194084	SMAD3/ADORA1/SRC	3
GO:0043551	regulation of phosphatidylinositol 3-kinase activity	3/58	58/18866	0.000754601	0.0041678	0.00194084	KIT/FLT3/SRC	3
GO:1903793	positive regulation of anion transport	3/58	58/18866	0.000754601	0.0041678	0.00194084	ADORA2A/ABCB1/CFTR	3
GO:0034754	cellular hormone metabolic process	4/58	134/18866	0.000767116	0.00421801	0.00196422	CYP1A2/AKR1B1/CYP3A4/COMT	4
GO:0043280	positive regulation of cysteine-type endopeptidase activity involved in apoptotic process	4/58	134/18866	0.000767116	0.00421801	0.00196422	NLRP3/SMAD3/PPARG/SYK	4
GO:0071695	anatomical structure maturation	5/58	235/18866	0.000769358	0.00421801	0.00196422	MMP2/PPARG/VEGFA/AKR1B1/CFTR	5
GO:1904018	positive regulation of vasculature development	5/58	235/18866	0.000769358	0.00421801	0.00196422	KIT/PTGS2/VEGFA/PGF/TERT	5
GO:0051169	nuclear transport	6/58	357/18866	0.000777794	0.00425642	0.00198211	SMAD3/PTGS2/MMP12/MAPK1/SYK/AKT1	6
GO:0048565	digestive tract development	4/58	135/18866	0.000788742	0.00430841	0.00200632	SMAD3/KIT/EGFR/SRC	4
GO:0031663	lipopolysaccharide-mediated signaling pathway	3/58	59/18866	0.000793297	0.00430957	0.00200686	MAPK1/MAPK3/AKT1	3
GO:0042306	regulation of protein import into nucleus	3/58	59/18866	0.000793297	0.00430957	0.00200686	SMAD3/PTGS2/MAPK1	3
GO:0071385	cellular response to glucocorticoid stimulus	3/58	59/18866	0.000793297	0.00430957	0.00200686	ARG1/EGFR/FLT3	3
GO:1903706	regulation of hemopoiesis	7/58	498/18866	0.000803782	0.00435858	0.00202968	NLRP3/ESRRA/PRKDC/IL2/CREB1/SYK/PTPN6	7
GO:0070997	neuron death	6/58	360/18866	0.000812364	0.00439711	0.00204762	ADORA2A/ADORA1/CREB1/SLC9A1/TERT/AKT1	6
GO:0010594	regulation of endothelial cell migration	5/58	238/18866	0.000814469	0.0044005	0.0020492	MET/PPARG/PTGS2/VEGFA/AKT1	5
GO:0047484	regulation of response to osmotic stress	2/58	14/18866	0.000825458	0.00442773	0.00206188	ABCB1/PTGS2	2
GO:0050930	induction of positive chemotaxis	2/58	14/18866	0.000825458	0.00442773	0.00206188	VEGFA/PGF	2
GO:0070669	response to interleukin-2	2/58	14/18866	0.000825458	0.00442773	0.00206188	IL2/SYK	2
GO:0071236	cellular response to antibiotic	2/58	14/18866	0.000825458	0.00442773	0.00206188	PLA2G4A/SLC9A1	2
GO:0019229	regulation of vasoconstriction	3/58	60/18866	0.000833234	0.00443746	0.00206641	PTGS2/EGFR/AKT1	3
GO:0050994	regulation of lipid catabolic process	3/58	60/18866	0.000833234	0.00443746	0.00206641	PIK3CG/ADORA1/AKT1	3
GO:0097755	positive regulation of blood vessel diameter	3/58	60/18866	0.000833234	0.00443746	0.00206641	ADORA2A/EGFR/ADORA1	3
GO:1903428	positive regulation of reactive oxygen species biosynthetic process	3/58	60/18866	0.000833234	0.00443746	0.00206641	SMAD3/PTGS2/AKT1	3
GO:0038093	Fc receptor signaling pathway	5/58	241/18866	0.000861529	0.00457995	0.00213277	KIT/MAPK1/SYK/MAPK3/SRC	5
GO:0031343	positive regulation of cell killing	3/58	61/18866	0.000874428	0.00461555	0.00214935	NOS2/ARG1/SYK	3
GO:0045576	mast cell activation	3/58	61/18866	0.000874428	0.00461555	0.00214935	KIT/PIK3CG/SYK	3
GO:0090303	positive regulation of wound healing	3/58	61/18866	0.000874428	0.00461555	0.00214935	PLA2G4A/SELP/MYLK	3
GO:1904356	regulation of telomere maintenance via telomere lengthening	3/58	61/18866	0.000874428	0.00461555	0.00214935	MAPK1/MAPK3/SRC	3
GO:0002433	immune response-regulating cell surface receptor signaling pathway involved in phagocytosis	4/58	139/18866	0.00087957	0.00462629	0.00215435	MAPK1/SYK/MAPK3/SRC	4
GO:0038096	Fc-gamma receptor signaling pathway involved in phagocytosis	4/58	139/18866	0.00087957	0.00462629	0.00215435	MAPK1/SYK/MAPK3/SRC	4
GO:0009411	response to UV	4/58	140/18866	0.000903381	0.00474315	0.00220877	PTGS2/EGFR/POLH/AKT1	4
GO:0045824	negative regulation of innate immune response	3/58	62/18866	0.000916893	0.00477201	0.00222221	PPARG/ARG1/MMP12	3
GO:0070527	platelet aggregation	3/58	62/18866	0.000916893	0.00477201	0.00222221	PIK3CG/SYK/PTPN6	3
GO:0071384	cellular response to corticosteroid stimulus	3/58	62/18866	0.000916893	0.00477201	0.00222221	ARG1/EGFR/FLT3	3
GO:0140115	export across plasma membrane	3/58	62/18866	0.000916893	0.00477201	0.00222221	ABCB1/SLC9A1/ABCC1	3
GO:1904589	regulation of protein import	3/58	62/18866	0.000916893	0.00477201	0.00222221	SMAD3/PTGS2/MAPK1	3
GO:0045861	negative regulation of proteolysis	6/58	369/18866	0.000923252	0.00479672	0.00223372	ADORA2A/PTGS2/VEGFA/SRC/AKT1/MMP9	6
GO:0001889	liver development	4/58	141/18866	0.000927644	0.00480278	0.00223654	MET/SMAD3/ARG1/EGFR	4
GO:0032355	response to estradiol	4/58	141/18866	0.000927644	0.00480278	0.00223654	ESRRA/PTGS2/CYP1A2/EGFR	4
GO:0014048	regulation of glutamate secretion	2/58	15/18866	0.000950572	0.00484647	0.00225688	ADORA2A/ADORA1	2
GO:0033623	regulation of integrin activation	2/58	15/18866	0.000950572	0.00484647	0.00225688	SELP/SRC	2
GO:0035635	entry of bacterium into host cell	2/58	15/18866	0.000950572	0.00484647	0.00225688	MET/SRC	2
GO:0035745	T-helper 2 cell cytokine production	2/58	15/18866	0.000950572	0.00484647	0.00225688	NLRP3/ARG1	2
GO:0048308	organelle inheritance	2/58	15/18866	0.000950572	0.00484647	0.00225688	MAPK1/MAPK3	2
GO:0048313	Golgi inheritance	2/58	15/18866	0.000950572	0.00484647	0.00225688	MAPK1/MAPK3	2
GO:0060099	regulation of phagocytosis, engulfment	2/58	15/18866	0.000950572	0.00484647	0.00225688	PPARG/ALOX15	2
GO:2001028	positive regulation of endothelial cell chemotaxis	2/58	15/18866	0.000950572	0.00484647	0.00225688	MET/VEGFA	2
GO:0038094	Fc-gamma receptor signaling pathway	4/58	142/18866	0.000952363	0.00484647	0.00225688	MAPK1/SYK/MAPK3/SRC	4
GO:0046425	regulation of receptor signaling pathway via JAK-STAT	4/58	142/18866	0.000952363	0.00484647	0.00225688	KIT/FLT3/IL2/AKR1B1	4
GO:0002700	regulation of production of molecular mediator of immune response	4/58	144/18866	0.00100319	0.00506594	0.00235908	NLRP3/ARG1/PRKDC/IL2	4
GO:0006720	isoprenoid metabolic process	4/58	144/18866	0.00100319	0.00506594	0.00235908	CYP1A2/EGFR/AKR1B1/CYP3A4	4
GO:0061008	hepaticobiliary system development	4/58	144/18866	0.00100319	0.00506594	0.00235908	MET/SMAD3/ARG1/EGFR	4
GO:0022412	cellular process involved in reproduction in multicellular organism	6/58	375/18866	0.00100344	0.00506594	0.00235908	PLK1/KIT/PTGDR2/CFTR/SRC/AKT1	6
GO:0045453	bone resorption	3/58	64/18866	0.0010057	0.00506594	0.00235908	EGFR/SYK/SRC	3
GO:0046637	regulation of alpha-beta T cell differentiation	3/58	64/18866	0.0010057	0.00506594	0.00235908	NLRP3/IL2/SYK	3
GO:0009636	response to toxic substance	5/58	250/18866	0.00101493	0.00510381	0.00237672	PTGS2/ARG1/MAPK1/MAPK3/PTGS1	5
GO:0002431	Fc receptor mediated stimulatory signaling pathway	4/58	145/18866	0.0010293	0.00515864	0.00240225	MAPK1/SYK/MAPK3/SRC	4
GO:0033135	regulation of peptidyl-serine phosphorylation	4/58	145/18866	0.0010293	0.00515864	0.00240225	PTGS2/VEGFA/EGFR/AKT1	4
GO:0031640	killing of cells of other organism	3/58	65/18866	0.00105207	0.0052639	0.00245127	NOS2/ARG1/SYK	3
GO:0042542	response to hydrogen peroxide	4/58	146/18866	0.00105589	0.00526531	0.00245193	MET/ARG1/APEX1/SRC	4
GO:0046631	alpha-beta T cell activation	4/58	146/18866	0.00105589	0.00526531	0.00245193	NLRP3/ADORA2A/IL2/SYK	4
GO:0030217	T cell differentiation	5/58	253/18866	0.00107032	0.00532834	0.00248128	NLRP3/KIT/PRKDC/IL2/SYK	5
GO:0051384	response to glucocorticoid	4/58	147/18866	0.00108296	0.00534393	0.00248854	PTGS2/ARG1/EGFR/FLT3	4
GO:0055123	digestive system development	4/58	147/18866	0.00108296	0.00534393	0.00248854	SMAD3/KIT/EGFR/SRC	4
GO:0043116	negative regulation of vascular permeability	2/58	16/18866	0.00108422	0.00534393	0.00248854	ADORA2A/VEGFA	2
GO:0071380	cellular response to prostaglandin E stimulus	2/58	16/18866	0.00108422	0.00534393	0.00248854	PPARG/AKT1	2
GO:1903358	regulation of Golgi organization	2/58	16/18866	0.00108422	0.00534393	0.00248854	MAPK1/MAPK3	2
GO:1905153	regulation of membrane invagination	2/58	16/18866	0.00108422	0.00534393	0.00248854	PPARG/ALOX15	2
GO:0032768	regulation of monooxygenase activity	3/58	66/18866	0.00109978	0.0054027	0.00251591	EGFR/TERT/AKT1	3
GO:0046824	positive regulation of nucleocytoplasmic transport	3/58	66/18866	0.00109978	0.0054027	0.00251591	SMAD3/PTGS2/MAPK1	3
GO:0031644	regulation of nervous system process	4/58	148/18866	0.00111052	0.00544646	0.00253628	ADORA1/SLC9A1/SRC/COMT	4
GO:0008016	regulation of heart contraction	5/58	256/18866	0.00112793	0.00552277	0.00257182	PIK3CG/ADORA1/IL2/ADORA3/SLC9A1	5
GO:0030072	peptide hormone secretion	5/58	257/18866	0.00114763	0.00559749	0.00260661	NOS2/ALOX5/TACR2/EGFR/CFTR	5
GO:0043550	regulation of lipid kinase activity	3/58	67/18866	0.00114883	0.00559749	0.00260661	KIT/FLT3/SRC	3
GO:0045123	cellular extravasation	3/58	67/18866	0.00114883	0.00559749	0.00260661	SELL/SELP/PIK3CG	3
GO:0070665	positive regulation of leukocyte proliferation	4/58	150/18866	0.00116709	0.00566792	0.00263941	MAPK1/IL2/SYK/MAPK3	4
GO:0097530	granulocyte migration	4/58	150/18866	0.00116709	0.00566792	0.00263941	MAPK1/PIK3CG/SYK/MAPK3	4
GO:1904892	regulation of receptor signaling pathway via STAT	4/58	151/18866	0.00119613	0.00579004	0.00269628	KIT/FLT3/IL2/AKR1B1	4
GO:2001056	positive regulation of cysteine-type endopeptidase activity	4/58	151/18866	0.00119613	0.00579004	0.00269628	NLRP3/SMAD3/PPARG/SYK	4
GO:0045428	regulation of nitric oxide biosynthetic process	3/58	68/18866	0.00119924	0.00579569	0.00269891	SMAD3/PTGS2/AKT1	3
GO:0031000	response to caffeine	2/58	17/18866	0.00122636	0.00586958	0.00273332	ADORA2A/PPARG	2
GO:0035855	megakaryocyte development	2/58	17/18866	0.00122636	0.00586958	0.00273332	KIT/PTPN6	2
GO:0043117	positive regulation of vascular permeability	2/58	17/18866	0.00122636	0.00586958	0.00273332	TACR2/VEGFA	2
GO:0045986	negative regulation of smooth muscle contraction	2/58	17/18866	0.00122636	0.00586958	0.00273332	PTGS2/ADORA1	2
GO:1904355	positive regulation of telomere capping	2/58	17/18866	0.00122636	0.00586958	0.00273332	MAPK1/MAPK3	2
GO:2001267	regulation of cysteine-type endopeptidase activity involved in apoptotic signaling pathway	2/58	17/18866	0.00122636	0.00586958	0.00273332	SMAD3/MMP9	2
GO:2000573	positive regulation of DNA biosynthetic process	3/58	69/18866	0.00125103	0.00597803	0.00278382	MAPK1/MAPK3/SRC	3
GO:0002706	regulation of lymphocyte mediated immunity	4/58	154/18866	0.00128627	0.00612676	0.00285308	NLRP3/ARG1/IL2/PTPN6	4
GO:0051250	negative regulation of lymphocyte activation	4/58	154/18866	0.00128627	0.00612676	0.00285308	ADORA2A/ARG1/IL2/PTPN6	4
GO:0048754	branching morphogenesis of an epithelial tube	4/58	155/18866	0.00131734	0.00626475	0.00291734	MET/VEGFA/PGF/SRC	4
GO:0040013	negative regulation of locomotion	6/58	397/18866	0.00134428	0.00637247	0.0029675	ADORA2A/PPARG/APEX1/ADORA1/ADORA3/AKT1	6
GO:0042176	regulation of protein catabolic process	6/58	397/18866	0.00134428	0.00637247	0.0029675	NOS2/SMAD3/PLK1/EGFR/ODC1/AKT1	6
GO:0000187	activation of MAPK activity	4/58	156/18866	0.00134894	0.00638441	0.00297306	KIT/MAPK1/SYK/MAPK3	4
GO:0042531	positive regulation of tyrosine phosphorylation of STAT protein	3/58	71/18866	0.00135879	0.0064005	0.00298056	KIT/FLT3/IL2	3
GO:0050891	multicellular organismal water homeostasis	3/58	71/18866	0.00135879	0.0064005	0.00298056	MET/AKR1B1/CFTR	3
GO:0061180	mammary gland epithelium development	3/58	71/18866	0.00135879	0.0064005	0.00298056	MAPK1/SRC/AKT1	3
GO:0036148	phosphatidylglycerol acyl-chain remodeling	2/58	18/18866	0.00137693	0.00645436	0.00300564	PLA2G2A/PLA2G4A	2
GO:0036149	phosphatidylinositol acyl-chain remodeling	2/58	18/18866	0.00137693	0.00645436	0.00300564	PLA2G2A/PLA2G4A	2
GO:0045187	regulation of circadian sleep/wake cycle, sleep	2/58	18/18866	0.00137693	0.00645436	0.00300564	ADORA2A/ADORA1	2
GO:0043271	negative regulation of ion transport	4/58	157/18866	0.00138106	0.00645436	0.00300564	PTGS2/ADORA1/AKT1/MMP9	4
GO:0051017	actin filament bundle assembly	4/58	157/18866	0.00138106	0.00645436	0.00300564	MET/SMAD3/SLC9A1/SRC	4
GO:0050663	cytokine secretion	3/58	72/18866	0.00141479	0.00658098	0.0030646	NLRP3/SYK/SRC	3
GO:0061515	myeloid cell development	3/58	72/18866	0.00141479	0.00658098	0.0030646	KIT/PTPN6/SRC	3
GO:0070988	demethylation	3/58	72/18866	0.00141479	0.00658098	0.0030646	APEX1/CYP1A2/CYP3A4	3
GO:0045765	regulation of angiogenesis	6/58	403/18866	0.00145104	0.00673907	0.00313822	ALOX5/PPARG/PTGS2/VEGFA/PGF/TERT	6
GO:0061572	actin filament bundle organization	4/58	161/18866	0.00151492	0.00700207	0.00326069	MET/SMAD3/SLC9A1/SRC	4
GO:0006801	superoxide metabolic process	3/58	74/18866	0.0015311	0.00700207	0.00326069	NOS2/EGFR/SYK	3
GO:0051881	regulation of mitochondrial membrane potential	3/58	74/18866	0.0015311	0.00700207	0.00326069	ADORA2A/SRC/AKT1	3
GO:1903036	positive regulation of response to wounding	3/58	74/18866	0.0015311	0.00700207	0.00326069	PLA2G4A/SELP/MYLK	3
GO:0010759	positive regulation of macrophage chemotaxis	2/58	19/18866	0.00153589	0.00700207	0.00326069	MAPK1/MAPK3	2
GO:0032930	positive regulation of superoxide anion generation	2/58	19/18866	0.00153589	0.00700207	0.00326069	EGFR/SYK	2
GO:0033189	response to vitamin A	2/58	19/18866	0.00153589	0.00700207	0.00326069	PPARG/ARG1	2
GO:0045780	positive regulation of bone resorption	2/58	19/18866	0.00153589	0.00700207	0.00326069	EGFR/SYK	2
GO:0046852	positive regulation of bone remodeling	2/58	19/18866	0.00153589	0.00700207	0.00326069	EGFR/SYK	2
GO:0060438	trachea development	2/58	19/18866	0.00153589	0.00700207	0.00326069	MAPK1/MAPK3	2
GO:0070989	oxidative demethylation	2/58	19/18866	0.00153589	0.00700207	0.00326069	CYP1A2/CYP3A4	2
GO:2000319	regulation of T-helper 17 cell differentiation	2/58	19/18866	0.00153589	0.00700207	0.00326069	NLRP3/IL2	2
GO:0060537	muscle tissue development	6/58	409/18866	0.00156418	0.00712012	0.00331567	SMAD3/VEGFA/MAPK1/MYLK/CREB1/SLC9A1	6
GO:0031214	biomineral tissue development	4/58	163/18866	0.00158512	0.00717832	0.00334277	ALOX5/SMAD3/ALOX15/PTGS2	4
GO:0110148	biomineralization	4/58	163/18866	0.00158512	0.00717832	0.00334277	ALOX5/SMAD3/ALOX15/PTGS2	4
GO:0032418	lysosome localization	3/58	75/18866	0.00159143	0.00717832	0.00334277	KIT/PIK3CG/SYK	3
GO:0038034	signal transduction in absence of ligand	3/58	75/18866	0.00159143	0.00717832	0.00334277	IL2/TERT/AKT1	3
GO:0043627	response to estrogen	3/58	75/18866	0.00159143	0.00717832	0.00334277	PPARG/MAPK1/COMT	3
GO:0097192	extrinsic apoptotic signaling pathway in absence of ligand	3/58	75/18866	0.00159143	0.00717832	0.00334277	IL2/TERT/AKT1	3
GO:0007259	receptor signaling pathway via JAK-STAT	4/58	164/18866	0.00162107	0.0072899	0.00339472	KIT/FLT3/IL2/AKR1B1	4
GO:0043535	regulation of blood vessel endothelial cell migration	4/58	164/18866	0.00162107	0.0072899	0.00339472	PPARG/PTGS2/VEGFA/AKT1	4
GO:0071229	cellular response to acid chemical	3/58	76/18866	0.00165324	0.00741218	0.00345167	MMP2/VEGFA/EGFR	3
GO:1903524	positive regulation of blood circulation	3/58	76/18866	0.00165324	0.00741218	0.00345167	PTGS2/EGFR/AKT1	3
GO:0009408	response to heat	4/58	166/18866	0.00169464	0.007575	0.00352749	PTGS2/MAPK1/MAPK3/AKT1	4
GO:2001242	regulation of intrinsic apoptotic signaling pathway	4/58	166/18866	0.00169464	0.007575	0.00352749	PTGS2/SRC/AKT1/MMP9	4
GO:0006525	arginine metabolic process	2/58	20/18866	0.00170318	0.00759038	0.00353465	NOS2/ARG1	2
GO:0010042	response to manganese ion	2/58	20/18866	0.00170318	0.00759038	0.00353465	PTGS2/ARG1	2
GO:0042129	regulation of T cell proliferation	4/58	167/18866	0.00173229	0.00770856	0.00358969	ARG1/IL2/SYK/PTPN6	4
GO:0045931	positive regulation of mitotic cell cycle	4/58	168/18866	0.00177051	0.00786689	0.00366342	APEX1/EGFR/TERT/AKT1	4
GO:0042310	vasoconstriction	3/58	78/18866	0.00178132	0.00789134	0.0036748	PTGS2/EGFR/AKT1	3
GO:0061045	negative regulation of wound healing	3/58	78/18866	0.00178132	0.00789134	0.0036748	PLAU/ALOX5/SMAD3	3
GO:0043542	endothelial cell migration	5/58	286/18866	0.00183819	0.00811744	0.00378009	MET/PPARG/PTGS2/VEGFA/AKT1	5
GO:0007492	endoderm development	3/58	79/18866	0.00184761	0.00811744	0.00378009	MMP2/SMAD3/MMP9	3
GO:0030104	water homeostasis	3/58	79/18866	0.00184761	0.00811744	0.00378009	MET/AKR1B1/CFTR	3
GO:0043536	positive regulation of blood vessel endothelial cell migration	3/58	79/18866	0.00184761	0.00811744	0.00378009	PTGS2/VEGFA/AKT1	3
GO:0050672	negative regulation of lymphocyte proliferation	3/58	79/18866	0.00184761	0.00811744	0.00378009	ARG1/IL2/PTPN6	3
GO:2000241	regulation of reproductive process	4/58	170/18866	0.00184871	0.00811744	0.00378009	TACR2/VEGFA/PTGDR2/SRC	4
GO:0021700	developmental maturation	5/58	287/18866	0.00186644	0.00811763	0.00378018	MMP2/PPARG/VEGFA/AKR1B1/CFTR	5
GO:0060047	heart contraction	5/58	287/18866	0.00186644	0.00811763	0.00378018	PIK3CG/ADORA1/IL2/ADORA3/SLC9A1	5
GO:0014821	phasic smooth muscle contraction	2/58	21/18866	0.00187875	0.00811763	0.00378018	KIT/TACR2	2
GO:0030220	platelet formation	2/58	21/18866	0.00187875	0.00811763	0.00378018	PRKDC/PTPN6	2
GO:0033630	positive regulation of cell adhesion mediated by integrin	2/58	21/18866	0.00187875	0.00811763	0.00378018	SYK/PTPN6	2
GO:0035357	peroxisome proliferator activated receptor signaling pathway	2/58	21/18866	0.00187875	0.00811763	0.00378018	PPARG/ALOX15	2
GO:0036150	phosphatidylserine acyl-chain remodeling	2/58	21/18866	0.00187875	0.00811763	0.00378018	PLA2G2A/PLA2G4A	2
GO:0043651	linoleic acid metabolic process	2/58	21/18866	0.00187875	0.00811763	0.00378018	ALOX5/ALOX15	2
GO:0060716	labyrinthine layer blood vessel development	2/58	21/18866	0.00187875	0.00811763	0.00378018	MAPK1/AKT1	2
GO:0061042	vascular wound healing	2/58	21/18866	0.00187875	0.00811763	0.00378018	ALOX5/VEGFA	2
GO:0071498	cellular response to fluid shear stress	2/58	21/18866	0.00187875	0.00811763	0.00378018	PTGS2/SRC	2
GO:0007584	response to nutrient	4/58	171/18866	0.0018887	0.00814879	0.00379469	PPARG/PTGS2/ARG1/EGFR	4
GO:0032204	regulation of telomere maintenance	3/58	80/18866	0.00191544	0.00824025	0.00383728	MAPK1/MAPK3/SRC	3
GO:0032945	negative regulation of mononuclear cell proliferation	3/58	80/18866	0.00191544	0.00824025	0.00383728	ARG1/IL2/PTPN6	3
GO:0006816	calcium ion transport	6/58	426/18866	0.00192152	0.00825451	0.00384392	ADORA2A/PTGS2/PIK3CG/MYLK/SLC9A1/PTPN6	6
GO:0001906	cell killing	4/58	172/18866	0.00192928	0.00826399	0.00384834	NOS2/ARG1/SYK/PTPN6	4
GO:0002244	hematopoietic progenitor cell differentiation	4/58	172/18866	0.00192928	0.00826399	0.00384834	KIT/PRKDC/FLT3/PTPN6	4
GO:0097193	intrinsic apoptotic signaling pathway	5/58	290/18866	0.00195309	0.00835394	0.00389023	PTGS2/PRKDC/SRC/AKT1/MMP9	5
GO:0032409	regulation of transporter activity	5/58	291/18866	0.00198262	0.00846523	0.00394205	PPARG/ABCB1/SLC9A1/CFTR/MMP9	5
GO:0001960	negative regulation of cytokine-mediated signaling pathway	3/58	81/18866	0.00198479	0.00846523	0.00394205	PPARG/ARG1/MMP12	3
GO:0001659	temperature homeostasis	4/58	174/18866	0.00201226	0.00854563	0.00397949	PTGS2/VEGFA/ADORA1/SYK	4
GO:0051099	positive regulation of binding	4/58	174/18866	0.00201226	0.00854563	0.00397949	MET/PPARG/TERT/MMP9	4
GO:0097696	receptor signaling pathway via STAT	4/58	174/18866	0.00201226	0.00854563	0.00397949	KIT/FLT3/IL2/AKR1B1	4
GO:0022617	extracellular matrix disassembly	3/58	82/18866	0.0020557	0.00863604	0.00402159	MMP2/MMP12/MMP9	3
GO:0032928	regulation of superoxide anion generation	2/58	22/18866	0.00206255	0.00863604	0.00402159	EGFR/SYK	2
GO:0035809	regulation of urine volume	2/58	22/18866	0.00206255	0.00863604	0.00402159	ADORA2A/AKR1B1	2
GO:0036120	cellular response to platelet-derived growth factor stimulus	2/58	22/18866	0.00206255	0.00863604	0.00402159	CREB1/SRC	2
GO:0036344	platelet morphogenesis	2/58	22/18866	0.00206255	0.00863604	0.00402159	PRKDC/PTPN6	2
GO:0042749	regulation of circadian sleep/wake cycle	2/58	22/18866	0.00206255	0.00863604	0.00402159	ADORA2A/ADORA1	2
GO:0050802	circadian sleep/wake cycle, sleep	2/58	22/18866	0.00206255	0.00863604	0.00402159	ADORA2A/ADORA1	2
GO:0051000	positive regulation of nitric-oxide synthase activity	2/58	22/18866	0.00206255	0.00863604	0.00402159	TERT/AKT1	2
GO:0071379	cellular response to prostaglandin stimulus	2/58	22/18866	0.00206255	0.00863604	0.00402159	PPARG/AKT1	2
GO:2000316	regulation of T-helper 17 type immune response	2/58	22/18866	0.00206255	0.00863604	0.00402159	NLRP3/IL2	2
GO:0055117	regulation of cardiac muscle contraction	3/58	83/18866	0.00212816	0.00888575	0.00413788	PIK3CG/ADORA1/SLC9A1	3
GO:2000243	positive regulation of reproductive process	3/58	83/18866	0.00212816	0.00888575	0.00413788	TACR2/VEGFA/SRC	3
GO:0048469	cell maturation	4/58	179/18866	0.00223045	0.00924484	0.00430509	PPARG/VEGFA/AKR1B1/CFTR	4
GO:0001956	positive regulation of neurotransmitter secretion	2/58	23/18866	0.00225454	0.00924484	0.00430509	ADORA2A/TACR2	2
GO:0031281	positive regulation of cyclase activity	2/58	23/18866	0.00225454	0.00924484	0.00430509	NOS2/MAPK3	2
GO:0035162	embryonic hemopoiesis	2/58	23/18866	0.00225454	0.00924484	0.00430509	KIT/VEGFA	2
GO:0035743	CD4-positive, alpha-beta T cell cytokine production	2/58	23/18866	0.00225454	0.00924484	0.00430509	NLRP3/ARG1	2
GO:0036119	response to platelet-derived growth factor	2/58	23/18866	0.00225454	0.00924484	0.00430509	CREB1/SRC	2
GO:0043586	tongue development	2/58	23/18866	0.00225454	0.00924484	0.00430509	KIT/EGFR	2
GO:0060149	negative regulation of posttranscriptional gene silencing	2/58	23/18866	0.00225454	0.00924484	0.00430509	PPARG/TERT	2
GO:0060967	negative regulation of gene silencing by RNA	2/58	23/18866	0.00225454	0.00924484	0.00430509	PPARG/TERT	2
GO:0071404	cellular response to low-density lipoprotein particle stimulus	2/58	23/18866	0.00225454	0.00924484	0.00430509	PPARG/SYK	2
GO:1900273	positive regulation of long-term synaptic potentiation	2/58	23/18866	0.00225454	0.00924484	0.00430509	ADORA2A/CREB1	2
GO:1904996	positive regulation of leukocyte adhesion to vascular endothelial cell	2/58	23/18866	0.00225454	0.00924484	0.00430509	ALOX5/SELP	2
GO:2000773	negative regulation of cellular senescence	2/58	23/18866	0.00225454	0.00924484	0.00430509	PRKDC/TERT	2
GO:0010950	positive regulation of endopeptidase activity	4/58	181/18866	0.00232213	0.0095089	0.00442806	NLRP3/SMAD3/PPARG/SYK	4
GO:0042391	regulation of membrane potential	6/58	443/18866	0.0023378	0.00955995	0.00445183	ADORA2A/ADORA1/SLC9A1/CFTR/SRC/AKT1	6
GO:0001776	leukocyte homeostasis	3/58	86/18866	0.00235503	0.00956471	0.00445405	FLT3/IL2/AKT1	3
GO:0006919	activation of cysteine-type endopeptidase activity involved in apoptotic process	3/58	86/18866	0.00235503	0.00956471	0.00445405	NLRP3/SMAD3/PPARG	3
GO:0034109	homotypic cell-cell adhesion	3/58	86/18866	0.00235503	0.00956471	0.00445405	PIK3CG/SYK/PTPN6	3
GO:0042509	regulation of tyrosine phosphorylation of STAT protein	3/58	86/18866	0.00235503	0.00956471	0.00445405	KIT/FLT3/IL2	3
GO:0070664	negative regulation of leukocyte proliferation	3/58	86/18866	0.00235503	0.00956471	0.00445405	ARG1/IL2/PTPN6	3
GO:0001933	negative regulation of protein phosphorylation	6/58	444/18866	0.00236425	0.00958907	0.0044654	PLK1/ADORA2A/PRKDC/IL2/PTPN6/AKT1	6
GO:0030177	positive regulation of Wnt signaling pathway	4/58	183/18866	0.00241637	0.00978713	0.00455763	SMAD3/EGFR/TERT/SRC	4
GO:0048013	ephrin receptor signaling pathway	3/58	87/18866	0.00243385	0.00983119	0.00457814	MMP2/SRC/MMP9	3
GO:0060761	negative regulation of response to cytokine stimulus	3/58	87/18866	0.00243385	0.00983119	0.00457814	PPARG/ARG1/MMP12	3
GO:0032753	positive regulation of interleukin-4 production	2/58	24/18866	0.00245465	0.00984836	0.00458614	NLRP3/SYK	2
GO:0032891	negative regulation of organic acid transport	2/58	24/18866	0.00245465	0.00984836	0.00458614	ADORA1/AKT1	2
GO:0033622	integrin activation	2/58	24/18866	0.00245465	0.00984836	0.00458614	SELP/SRC	2
GO:0034695	response to prostaglandin E	2/58	24/18866	0.00245465	0.00984836	0.00458614	PPARG/AKT1	2
GO:0042738	exogenous drug catabolic process	2/58	24/18866	0.00245465	0.00984836	0.00458614	CYP1A2/CYP3A4	2
GO:0002695	negative regulation of leukocyte activation	4/58	184/18866	0.00246447	0.0098669	0.00459477	ADORA2A/ARG1/IL2/PTPN6	4
GO:0002440	production of molecular mediator of immune response	5/58	306/18866	0.0024659	0.0098669	0.00459477	NLRP3/KIT/ARG1/PRKDC/IL2	5
GO:0046889	positive regulation of lipid biosynthetic process	3/58	88/18866	0.0025143	0.0100471	0.00467867	PTGS2/CREB1/AKT1	3
GO:0001892	embryonic placenta development	3/58	89/18866	0.00259637	0.0103472	0.00481845	MAPK1/EGFR/AKT1	3
GO:0007260	tyrosine phosphorylation of STAT protein	3/58	89/18866	0.00259637	0.0103472	0.00481845	KIT/FLT3/IL2	3
GO:0061138	morphogenesis of a branching epithelium	4/58	187/18866	0.00261272	0.0103985	0.00484232	MET/VEGFA/PGF/SRC	4
GO:0002092	positive regulation of receptor internalization	2/58	25/18866	0.00266284	0.010472	0.00487653	VEGFA/SYK	2
GO:0010447	response to acidic pH	2/58	25/18866	0.00266284	0.010472	0.00487653	SLC9A1/SRC	2
GO:0019400	alditol metabolic process	2/58	25/18866	0.00266284	0.010472	0.00487653	PLA2G4A/AKR1B1	2
GO:0022410	circadian sleep/wake cycle process	2/58	25/18866	0.00266284	0.010472	0.00487653	ADORA2A/ADORA1	2
GO:0051894	positive regulation of focal adhesion assembly	2/58	25/18866	0.00266284	0.010472	0.00487653	SMAD3/VEGFA	2
GO:0060330	regulation of response to interferon-gamma	2/58	25/18866	0.00266284	0.010472	0.00487653	PPARG/ARG1	2
GO:0060334	regulation of interferon-gamma-mediated signaling pathway	2/58	25/18866	0.00266284	0.010472	0.00487653	PPARG/ARG1	2
GO:0070920	regulation of production of small RNA involved in gene silencing by RNA	2/58	25/18866	0.00266284	0.010472	0.00487653	EGFR/TERT	2
GO:2001026	regulation of endothelial cell chemotaxis	2/58	25/18866	0.00266284	0.010472	0.00487653	MET/VEGFA	2
GO:0043534	blood vessel endothelial cell migration	4/58	189/18866	0.00271489	0.0106626	0.0049653	PPARG/PTGS2/VEGFA/AKT1	4
GO:0046849	bone remodeling	3/58	91/18866	0.00276544	0.0108183	0.00503781	EGFR/SYK/SRC	3
GO:0051492	regulation of stress fiber assembly	3/58	91/18866	0.00276544	0.0108183	0.00503781	MET/SMAD3/SLC9A1	3
GO:0097306	cellular response to alcohol	3/58	91/18866	0.00276544	0.0108183	0.00503781	PPARG/CFTR/AKT1	3
GO:0098656	anion transmembrane transport	5/58	315/18866	0.00279413	0.0109162	0.00508339	ABCB1/SLC9A1/CFTR/AKT1/ABCC1	5
GO:0031341	regulation of cell killing	3/58	92/18866	0.00285246	0.0110879	0.00516337	NOS2/ARG1/SYK	3
GO:0045582	positive regulation of T cell differentiation	3/58	92/18866	0.00285246	0.0110879	0.00516337	NLRP3/IL2/SYK	3
GO:1900407	regulation of cellular response to oxidative stress	3/58	92/18866	0.00285246	0.0110879	0.00516337	MET/ALOX5/AKT1	3
GO:0001945	lymph vessel development	2/58	26/18866	0.00287906	0.0110879	0.00516337	VEGFA/SYK	2
GO:0018904	ether metabolic process	2/58	26/18866	0.00287906	0.0110879	0.00516337	ALOX5/PLA2G4A	2
GO:0035902	response to immobilization stress	2/58	26/18866	0.00287906	0.0110879	0.00516337	PPARG/CYP1A2	2
GO:0036152	phosphatidylethanolamine acyl-chain remodeling	2/58	26/18866	0.00287906	0.0110879	0.00516337	PLA2G2A/PLA2G4A	2
GO:0042737	drug catabolic process	2/58	26/18866	0.00287906	0.0110879	0.00516337	CYP1A2/CYP3A4	2
GO:0097066	response to thyroid hormone	2/58	26/18866	0.00287906	0.0110879	0.00516337	KIT/AKR1B1	2
GO:1904353	regulation of telomere capping	2/58	26/18866	0.00287906	0.0110879	0.00516337	MAPK1/MAPK3	2
GO:1905523	positive regulation of macrophage migration	2/58	26/18866	0.00287906	0.0110879	0.00516337	MAPK1/MAPK3	2
GO:0002532	production of molecular mediator involved in inflammatory response	3/58	93/18866	0.00294116	0.0112979	0.00526114	NOS2/ALOX5/SYK	3
GO:1903035	negative regulation of response to wounding	3/58	93/18866	0.00294116	0.0112979	0.00526114	PLAU/ALOX5/SMAD3	3
GO:0034612	response to tumor necrosis factor	5/58	320/18866	0.00298962	0.0114692	0.00534092	PTGS2/MAPK1/SYK/MAPK3/AKT1	5
GO:1901214	regulation of neuron death	5/58	321/18866	0.00302988	0.0115853	0.00539497	ADORA2A/ADORA1/CREB1/TERT/AKT1	5
GO:0034308	primary alcohol metabolic process	3/58	94/18866	0.00303155	0.0115853	0.00539497	CYP1A2/AKR1B1/CYP3A4	3
GO:0051591	response to cAMP	3/58	94/18866	0.00303155	0.0115853	0.00539497	APEX1/PIK3CG/CFTR	3
GO:0007219	Notch signaling pathway	4/58	195/18866	0.00303783	0.0115944	0.00539921	KIT/EGFR/SRC/AKT1	4
GO:0001963	synaptic transmission, dopaminergic	2/58	27/18866	0.00310326	0.0117388	0.00546646	ADORA2A/PTGS2	2
GO:0006706	steroid catabolic process	2/58	27/18866	0.00310326	0.0117388	0.00546646	CYP1A2/CYP3A4	2
GO:0009065	glutamine family amino acid catabolic process	2/58	27/18866	0.00310326	0.0117388	0.00546646	NOS2/ARG1	2
GO:0031954	positive regulation of protein autophosphorylation	2/58	27/18866	0.00310326	0.0117388	0.00546646	VEGFA/SRC	2
GO:0048143	astrocyte activation	2/58	27/18866	0.00310326	0.0117388	0.00546646	ADORA2A/EGFR	2
GO:0072539	T-helper 17 cell differentiation	2/58	27/18866	0.00310326	0.0117388	0.00546646	NLRP3/IL2	2
GO:1900078	positive regulation of cellular response to insulin stimulus	2/58	27/18866	0.00310326	0.0117388	0.00546646	ESRRA/SRC	2
GO:0007589	body fluid secretion	3/58	95/18866	0.00312362	0.0117858	0.00548837	VEGFA/ADORA1/CREB1	3
GO:1903725	regulation of phospholipid metabolic process	3/58	95/18866	0.00312362	0.0117858	0.00548837	KIT/FLT3/SRC	3
GO:0070838	divalent metal ion transport	6/58	471/18866	0.00316778	0.0119373	0.00555891	ADORA2A/PTGS2/PIK3CG/MYLK/SLC9A1/PTPN6	6
GO:0051346	negative regulation of hydrolase activity	6/58	473/18866	0.00323452	0.0121734	0.00566886	ADORA2A/PTGS2/VEGFA/SRC/AKT1/MMP9	6
GO:0050764	regulation of phagocytosis	3/58	97/18866	0.0033129	0.0123963	0.00577267	PPARG/ALOX15/SYK	3
GO:0031032	actomyosin structure organization	4/58	200/18866	0.00332628	0.0123963	0.00577267	MET/SMAD3/SLC9A1/SRC	4
GO:1901888	regulation of cell junction assembly	4/58	200/18866	0.00332628	0.0123963	0.00577267	SMAD3/VEGFA/SLC9A1/SRC	4
GO:0007205	protein kinase C-activating G protein-coupled receptor signaling pathway	2/58	28/18866	0.0033354	0.0123963	0.00577267	ADORA2A/IL2	2
GO:0030194	positive regulation of blood coagulation	2/58	28/18866	0.0033354	0.0123963	0.00577267	PLA2G4A/SELP	2
GO:0042745	circadian sleep/wake cycle	2/58	28/18866	0.0033354	0.0123963	0.00577267	ADORA2A/ADORA1	2
GO:0051590	positive regulation of neurotransmitter transport	2/58	28/18866	0.0033354	0.0123963	0.00577267	ADORA2A/TACR2	2
GO:1900048	positive regulation of hemostasis	2/58	28/18866	0.0033354	0.0123963	0.00577267	PLA2G4A/SELP	2
GO:1990776	response to angiotensin	2/58	28/18866	0.0033354	0.0123963	0.00577267	PTGS2/SRC	2
GO:2000191	regulation of fatty acid transport	2/58	28/18866	0.0033354	0.0123963	0.00577267	SYK/AKT1	2
GO:0001763	morphogenesis of a branching structure	4/58	201/18866	0.00338614	0.0125332	0.00583642	MET/VEGFA/PGF/SRC	4
GO:0031099	regeneration	4/58	201/18866	0.00338614	0.0125332	0.00583642	PPARG/PGF/EGFR/FLT3	4
GO:0072511	divalent inorganic cation transport	6/58	478/18866	0.00340599	0.0125332	0.00583642	ADORA2A/PTGS2/PIK3CG/MYLK/SLC9A1/PTPN6	6
GO:0001657	ureteric bud development	3/58	98/18866	0.00341012	0.0125332	0.00583642	SMAD3/VEGFA/PGF	3
GO:0002832	negative regulation of response to biotic stimulus	3/58	98/18866	0.00341012	0.0125332	0.00583642	PPARG/ARG1/MMP12	3
GO:0006942	regulation of striated muscle contraction	3/58	98/18866	0.00341012	0.0125332	0.00583642	PIK3CG/ADORA1/SLC9A1	3
GO:0030316	osteoclast differentiation	3/58	98/18866	0.00341012	0.0125332	0.00583642	ESRRA/CREB1/SRC	3
GO:0045833	negative regulation of lipid metabolic process	3/58	98/18866	0.00341012	0.0125332	0.00583642	PIK3CG/ADORA1/AKT1	3
GO:0048010	vascular endothelial growth factor receptor signaling pathway	3/58	98/18866	0.00341012	0.0125332	0.00583642	VEGFA/PGF/SRC	3
GO:1901605	alpha-amino acid metabolic process	4/58	202/18866	0.00344672	0.0126521	0.00589179	NOS2/ARG1/ODC1/COMT	4
GO:0060562	epithelial tube morphogenesis	5/58	331/18866	0.00345434	0.0126645	0.00589755	MET/SMAD3/VEGFA/PGF/SRC	5
GO:0072163	mesonephric epithelium development	3/58	99/18866	0.00350907	0.0128336	0.00597627	SMAD3/VEGFA/PGF	3
GO:0072164	mesonephric tubule development	3/58	99/18866	0.00350907	0.0128336	0.00597627	SMAD3/VEGFA/PGF	3
GO:0036151	phosphatidylcholine acyl-chain remodeling	2/58	29/18866	0.00357541	0.0129647	0.00603733	PLA2G2A/PLA2G4A	2
GO:0036336	dendritic cell migration	2/58	29/18866	0.00357541	0.0129647	0.00603733	ALOX5/PIK3CG	2
GO:0045577	regulation of B cell differentiation	2/58	29/18866	0.00357541	0.0129647	0.00603733	SYK/PTPN6	2
GO:0050820	positive regulation of coagulation	2/58	29/18866	0.00357541	0.0129647	0.00603733	PLA2G4A/SELP	2
GO:0050901	leukocyte tethering or rolling	2/58	29/18866	0.00357541	0.0129647	0.00603733	SELL/SELP	2
GO:0090344	negative regulation of cell aging	2/58	29/18866	0.00357541	0.0129647	0.00603733	PRKDC/TERT	2
GO:0150117	positive regulation of cell-substrate junction organization	2/58	29/18866	0.00357541	0.0129647	0.00603733	SMAD3/VEGFA	2
GO:0051051	negative regulation of transport	6/58	483/18866	0.00358418	0.0129807	0.00604477	TACR2/PTGS2/ADORA1/AKT1/COMT/MMP9	6
GO:0008585	female gonad development	3/58	100/18866	0.00360977	0.0130416	0.00607316	KIT/VEGFA/SRC	3
GO:0045807	positive regulation of endocytosis	3/58	100/18866	0.00360977	0.0130416	0.00607316	PPARG/VEGFA/SYK	3
GO:0042326	negative regulation of phosphorylation	6/58	484/18866	0.00362064	0.013065	0.00608406	PLK1/ADORA2A/PRKDC/IL2/PTPN6/AKT1	6
GO:0042594	response to starvation	4/58	206/18866	0.00369646	0.0133225	0.00620395	PPARG/MAPK1/MAPK3/COMT	4
GO:0019217	regulation of fatty acid metabolic process	3/58	101/18866	0.00371223	0.013347	0.00621536	PPARG/PTGS2/AKT1	3
GO:1902882	regulation of response to oxidative stress	3/58	101/18866	0.00371223	0.013347	0.00621536	MET/ALOX5/AKT1	3
GO:0050866	negative regulation of cell activation	4/58	207/18866	0.00376077	0.0135052	0.00628903	ADORA2A/ARG1/IL2/PTPN6	4
GO:0110020	regulation of actomyosin structure organization	3/58	102/18866	0.00381644	0.0136075	0.00633668	MET/SMAD3/SLC9A1	3
GO:0007271	synaptic transmission, cholinergic	2/58	30/18866	0.00382326	0.0136075	0.00633668	ADORA2A/TACR2	2
GO:0010758	regulation of macrophage chemotaxis	2/58	30/18866	0.00382326	0.0136075	0.00633668	MAPK1/MAPK3	2
GO:0010800	positive regulation of peptidyl-threonine phosphorylation	2/58	30/18866	0.00382326	0.0136075	0.00633668	PLK1/MAPK1	2
GO:0042133	neurotransmitter metabolic process	2/58	30/18866	0.00382326	0.0136075	0.00633668	MAOA/COMT	2
GO:0046337	phosphatidylethanolamine metabolic process	2/58	30/18866	0.00382326	0.0136075	0.00633668	PLA2G2A/ALOX15	2
GO:0060055	angiogenesis involved in wound healing	2/58	30/18866	0.00382326	0.0136075	0.00633668	ALOX5/VEGFA	2
GO:0045766	positive regulation of angiogenesis	4/58	208/18866	0.00382583	0.0136075	0.00633668	PTGS2/VEGFA/PGF/TERT	4
GO:0016311	dephosphorylation	6/58	492/18866	0.00392235	0.0138848	0.00646579	SMAD3/APEX1/ADORA1/PTPN6/SRC/ACP1	6
GO:0001823	mesonephros development	3/58	103/18866	0.00392243	0.0138848	0.00646579	SMAD3/VEGFA/PGF	3
GO:0002042	cell migration involved in sprouting angiogenesis	3/58	103/18866	0.00392243	0.0138848	0.00646579	PTGS2/VEGFA/AKT1	3
GO:0060079	excitatory postsynaptic potential	3/58	103/18866	0.00392243	0.0138848	0.00646579	ADORA2A/ADORA1/AKT1	3
GO:0002367	cytokine production involved in immune response	3/58	104/18866	0.0040302	0.0142324	0.00662768	NLRP3/KIT/ARG1	3
GO:0032231	regulation of actin filament bundle assembly	3/58	104/18866	0.0040302	0.0142324	0.00662768	MET/SMAD3/SLC9A1	3
GO:0002675	positive regulation of acute inflammatory response	2/58	31/18866	0.00407889	0.0143025	0.00666034	PTGS2/PIK3CG	2
GO:0002828	regulation of type 2 immune response	2/58	31/18866	0.00407889	0.0143025	0.00666034	NLRP3/ARG1	2
GO:0032770	positive regulation of monooxygenase activity	2/58	31/18866	0.00407889	0.0143025	0.00666034	TERT/AKT1	2
GO:0071549	cellular response to dexamethasone stimulus	2/58	31/18866	0.00407889	0.0143025	0.00666034	ARG1/EGFR	2
GO:0072538	T-helper 17 type immune response	2/58	31/18866	0.00407889	0.0143025	0.00666034	NLRP3/IL2	2
GO:1903792	negative regulation of anion transport	2/58	31/18866	0.00407889	0.0143025	0.00666034	ADORA1/AKT1	2
GO:1901215	negative regulation of neuron death	4/58	212/18866	0.00409373	0.0143377	0.00667671	ADORA2A/CREB1/TERT/AKT1	4
GO:0002824	positive regulation of adaptive immune response based on somatic recombination of immune receptors built from immunoglobulin superfamily domains	3/58	105/18866	0.00413977	0.0144649	0.00673594	NLRP3/PLA2G4A/IL2	3
GO:0046545	development of primary female sexual characteristics	3/58	105/18866	0.00413977	0.0144649	0.00673594	KIT/VEGFA/SRC	3
GO:0045089	positive regulation of innate immune response	4/58	213/18866	0.00416264	0.0145107	0.0067573	PRKDC/MMP12/SYK/SRC	4
GO:0090276	regulation of peptide hormone secretion	4/58	213/18866	0.00416264	0.0145107	0.0067573	NOS2/ALOX5/EGFR/CFTR	4
GO:0019395	fatty acid oxidation	3/58	106/18866	0.00425113	0.0147158	0.0068528	PPARG/ALOX15/AKT1	3
GO:0032091	negative regulation of protein binding	3/58	106/18866	0.00425113	0.0147158	0.0068528	MET/MAPK3/AKT1	3
GO:0032414	positive regulation of ion transmembrane transporter activity	3/58	106/18866	0.00425113	0.0147158	0.0068528	ABCB1/SLC9A1/CFTR	3
GO:0046632	alpha-beta T cell differentiation	3/58	106/18866	0.00425113	0.0147158	0.0068528	NLRP3/IL2/SYK	3
GO:0071868	cellular response to monoamine stimulus	3/58	106/18866	0.00425113	0.0147158	0.0068528	MAPK1/MAPK3/SLC9A1	3
GO:0071870	cellular response to catecholamine stimulus	3/58	106/18866	0.00425113	0.0147158	0.0068528	MAPK1/MAPK3/SLC9A1	3
GO:0042742	defense response to bacterium	5/58	348/18866	0.00427198	0.0147708	0.00687842	NOS2/NLRP3/PLA2G2A/SELP/SYK	5
GO:0002724	regulation of T cell cytokine production	2/58	32/18866	0.00434226	0.0148927	0.00693519	NLRP3/ARG1	2
GO:0010743	regulation of macrophage derived foam cell differentiation	2/58	32/18866	0.00434226	0.0148927	0.00693519	PLA2G2A/PPARG	2
GO:0032673	regulation of interleukin-4 production	2/58	32/18866	0.00434226	0.0148927	0.00693519	NLRP3/SYK	2
GO:0034694	response to prostaglandin	2/58	32/18866	0.00434226	0.0148927	0.00693519	PPARG/AKT1	2
GO:0035767	endothelial cell chemotaxis	2/58	32/18866	0.00434226	0.0148927	0.00693519	MET/VEGFA	2
GO:0038128	ERBB2 signaling pathway	2/58	32/18866	0.00434226	0.0148927	0.00693519	EGFR/SRC	2
GO:0046320	regulation of fatty acid oxidation	2/58	32/18866	0.00434226	0.0148927	0.00693519	PPARG/AKT1	2
GO:2001237	negative regulation of extrinsic apoptotic signaling pathway	3/58	107/18866	0.0043643	0.0149511	0.00696237	TERT/SRC/AKT1	3
GO:0030336	negative regulation of cell migration	5/58	350/18866	0.00437653	0.0149758	0.00697385	PPARG/APEX1/ADORA1/ADORA3/AKT1	5
GO:0001523	retinoid metabolic process	3/58	108/18866	0.00447929	0.0152923	0.00712123	CYP1A2/AKR1B1/CYP3A4	3
GO:0001909	leukocyte mediated cytotoxicity	3/58	108/18866	0.00447929	0.0152923	0.00712123	NOS2/ARG1/PTPN6	3
GO:0048638	regulation of developmental growth	5/58	353/18866	0.00453677	0.0154707	0.00720434	PRKDC/VEGFA/MAPK1/CREB1/AKT1	5
GO:0050670	regulation of lymphocyte proliferation	4/58	219/18866	0.00459267	0.0156373	0.00728189	ARG1/IL2/SYK/PTPN6	4
GO:0018958	phenol-containing compound metabolic process	3/58	109/18866	0.0045961	0.0156373	0.00728189	MAOA/AKR1B1/COMT	3
GO:0120255	olefinic compound biosynthetic process	2/58	33/18866	0.00461331	0.0156779	0.00730081	ALOX5/ALOX15	2
GO:0033044	regulation of chromosome organization	5/58	356/18866	0.00470116	0.0159498	0.00742743	PLK1/VEGFA/MAPK1/MAPK3/SRC	5
GO:0002821	positive regulation of adaptive immune response	3/58	110/18866	0.00471475	0.0159498	0.00742743	NLRP3/PLA2G4A/IL2	3
GO:0071867	response to monoamine	3/58	110/18866	0.00471475	0.0159498	0.00742743	MAPK1/MAPK3/SLC9A1	3
GO:0071869	response to catecholamine	3/58	110/18866	0.00471475	0.0159498	0.00742743	MAPK1/MAPK3/SLC9A1	3
GO:0002064	epithelial cell development	4/58	221/18866	0.00474242	0.0159708	0.00743721	MET/VEGFA/AKR1B1/SRC	4
GO:0031669	cellular response to nutrient levels	4/58	221/18866	0.00474242	0.0159708	0.00743721	PPARG/MAPK1/MAPK3/COMT	4
GO:0032944	regulation of mononuclear cell proliferation	4/58	221/18866	0.00474242	0.0159708	0.00743721	ARG1/IL2/SYK/PTPN6	4
GO:0042445	hormone metabolic process	4/58	221/18866	0.00474242	0.0159708	0.00743721	CYP1A2/AKR1B1/CYP3A4/COMT	4
GO:0051480	regulation of cytosolic calcium ion concentration	5/58	357/18866	0.00475688	0.0160014	0.00745146	SMAD3/PIK3CG/ADORA1/IL2/PTPN6	5
GO:0032386	regulation of intracellular transport	5/58	358/18866	0.00481308	0.0161722	0.00753099	SMAD3/PTGS2/MAPK1/MAPK3/SRC	5
GO:0042303	molting cycle	3/58	111/18866	0.00483525	0.0161817	0.00753541	PTGS2/EGFR/TERT	3
GO:0042633	hair cycle	3/58	111/18866	0.00483525	0.0161817	0.00753541	PTGS2/EGFR/TERT	3
GO:0002888	positive regulation of myeloid leukocyte mediated immunity	2/58	34/18866	0.00489201	0.0161817	0.00753541	ARG1/SYK	2
GO:0006658	phosphatidylserine metabolic process	2/58	34/18866	0.00489201	0.0161817	0.00753541	PLA2G2A/PLA2G4A	2
GO:0010765	positive regulation of sodium ion transport	2/58	34/18866	0.00489201	0.0161817	0.00753541	SLC9A1/AKT1	2
GO:0030431	sleep	2/58	34/18866	0.00489201	0.0161817	0.00753541	ADORA2A/ADORA1	2
GO:0032148	activation of protein kinase B activity	2/58	34/18866	0.00489201	0.0161817	0.00753541	SRC/AKT1	2
GO:0032212	positive regulation of telomere maintenance via telomerase	2/58	34/18866	0.00489201	0.0161817	0.00753541	MAPK1/MAPK3	2
GO:0033198	response to ATP	2/58	34/18866	0.00489201	0.0161817	0.00753541	SELL/PTGS2	2
GO:0035633	maintenance of blood-brain barrier	2/58	34/18866	0.00489201	0.0161817	0.00753541	PTGS2/VEGFA	2
GO:0042311	vasodilation	2/58	34/18866	0.00489201	0.0161817	0.00753541	ADORA2A/ADORA1	2
GO:0042908	xenobiotic transport	2/58	34/18866	0.00489201	0.0161817	0.00753541	ABCB1/ABCC1	2
GO:0043276	anoikis	2/58	34/18866	0.00489201	0.0161817	0.00753541	SRC/AKT1	2
GO:0050715	positive regulation of cytokine secretion	2/58	34/18866	0.00489201	0.0161817	0.00753541	SYK/SRC	2
GO:0046822	regulation of nucleocytoplasmic transport	3/58	112/18866	0.00495759	0.0163622	0.00761949	SMAD3/PTGS2/MAPK1	3
GO:0099565	chemical synaptic transmission, postsynaptic	3/58	112/18866	0.00495759	0.0163622	0.00761949	ADORA2A/ADORA1/AKT1	3
GO:0032228	regulation of synaptic transmission, GABAergic	2/58	35/18866	0.0051783	0.0169777	0.00790612	ADORA2A/ADORA1	2
GO:0032633	interleukin-4 production	2/58	35/18866	0.0051783	0.0169777	0.00790612	NLRP3/SYK	2
GO:0046471	phosphatidylglycerol metabolic process	2/58	35/18866	0.0051783	0.0169777	0.00790612	PLA2G2A/PLA2G4A	2
GO:0060251	regulation of glial cell proliferation	2/58	35/18866	0.0051783	0.0169777	0.00790612	CREB1/TERT	2
GO:0060338	regulation of type I interferon-mediated signaling pathway	2/58	35/18866	0.0051783	0.0169777	0.00790612	MMP12/PTPN6	2
GO:0060674	placenta blood vessel development	2/58	35/18866	0.0051783	0.0169777	0.00790612	MAPK1/AKT1	2
GO:0032411	positive regulation of transporter activity	3/58	114/18866	0.00520786	0.0170559	0.00794251	ABCB1/SLC9A1/CFTR	3
GO:2000146	negative regulation of cell motility	5/58	365/18866	0.00521983	0.0170763	0.00795201	PPARG/APEX1/ADORA1/ADORA3/AKT1	5
GO:0046474	glycerophospholipid biosynthetic process	4/58	230/18866	0.00545711	0.0177457	0.00826372	PLA2G2A/ALOX15/PLA2G4A/PIK3CG	4
GO:0002701	negative regulation of production of molecular mediator of immune response	2/58	36/18866	0.00547213	0.0177457	0.00826372	ARG1/PRKDC	2
GO:0033762	response to glucagon	2/58	36/18866	0.00547213	0.0177457	0.00826372	ARG1/CREB1	2
GO:0042554	superoxide anion generation	2/58	36/18866	0.00547213	0.0177457	0.00826372	EGFR/SYK	2
GO:0045622	regulation of T-helper cell differentiation	2/58	36/18866	0.00547213	0.0177457	0.00826372	NLRP3/IL2	2
GO:0051973	positive regulation of telomerase activity	2/58	36/18866	0.00547213	0.0177457	0.00826372	MAPK1/MAPK3	2
GO:1901099	negative regulation of signal transduction in absence of ligand	2/58	36/18866	0.00547213	0.0177457	0.00826372	TERT/AKT1	2
GO:2001240	negative regulation of extrinsic apoptotic signaling pathway in absence of ligand	2/58	36/18866	0.00547213	0.0177457	0.00826372	TERT/AKT1	2
GO:0002460	adaptive immune response based on somatic recombination of immune receptors built from immunoglobulin superfamily domains	5/58	370/18866	0.00552493	0.0178974	0.00833439	NLRP3/PLA2G4A/ARG1/IL2/PTPN6	5
GO:0048738	cardiac muscle tissue development	4/58	231/18866	0.00554072	0.0179291	0.00834912	VEGFA/MAPK1/CREB1/SLC9A1	4
GO:0051341	regulation of oxidoreductase activity	3/58	117/18866	0.00559735	0.0180926	0.00842529	EGFR/TERT/AKT1	3
GO:0006805	xenobiotic metabolic process	3/58	118/18866	0.00573096	0.0185044	0.00861706	CYP1A2/PTGS1/CYP3A4	3
GO:0030212	hyaluronan metabolic process	2/58	37/18866	0.00577345	0.0185211	0.00862481	SLC9A1/AKT1	2
GO:0060969	negative regulation of gene silencing	2/58	37/18866	0.00577345	0.0185211	0.00862481	PPARG/TERT	2
GO:0090050	positive regulation of cell migration involved in sprouting angiogenesis	2/58	37/18866	0.00577345	0.0185211	0.00862481	PTGS2/VEGFA	2
GO:0090322	regulation of superoxide metabolic process	2/58	37/18866	0.00577345	0.0185211	0.00862481	EGFR/SYK	2
GO:1904358	positive regulation of telomere maintenance via telomere lengthening	2/58	37/18866	0.00577345	0.0185211	0.00862481	MAPK1/MAPK3	2
GO:1904994	regulation of leukocyte adhesion to vascular endothelial cell	2/58	37/18866	0.00577345	0.0185211	0.00862481	ALOX5/SELP	2
GO:0097305	response to alcohol	4/58	234/18866	0.0057967	0.0185757	0.00865022	PPARG/IL2/CFTR/AKT1	4
GO:0046660	female sex differentiation	3/58	119/18866	0.00586648	0.0187791	0.00874494	KIT/VEGFA/SRC	3
GO:0001505	regulation of neurotransmitter levels	4/58	235/18866	0.00588376	0.0188141	0.00876127	MAOA/ADORA2A/TACR2/COMT	4
GO:0060147	regulation of posttranscriptional gene silencing	3/58	120/18866	0.00600392	0.0191572	0.00892103	PPARG/EGFR/TERT	3
GO:0060966	regulation of gene silencing by RNA	3/58	120/18866	0.00600392	0.0191572	0.00892103	PPARG/EGFR/TERT	3
GO:0010742	macrophage derived foam cell differentiation	2/58	38/18866	0.00608223	0.0192625	0.00897009	PLA2G2A/PPARG	2
GO:0030224	monocyte differentiation	2/58	38/18866	0.00608223	0.0192625	0.00897009	PPARG/VEGFA	2
GO:0043029	T cell homeostasis	2/58	38/18866	0.00608223	0.0192625	0.00897009	IL2/AKT1	2
GO:0045923	positive regulation of fatty acid metabolic process	2/58	38/18866	0.00608223	0.0192625	0.00897009	PPARG/PTGS2	2
GO:0051954	positive regulation of amine transport	2/58	38/18866	0.00608223	0.0192625	0.00897009	ADORA2A/TACR2	2
GO:0090077	foam cell differentiation	2/58	38/18866	0.00608223	0.0192625	0.00897009	PLA2G2A/PPARG	2
GO:1903131	mononuclear cell differentiation	2/58	38/18866	0.00608223	0.0192625	0.00897009	PPARG/VEGFA	2
GO:0007613	memory	3/58	121/18866	0.00614327	0.0194145	0.00904088	PTGS2/CREB1/COMT	3
GO:0030218	erythrocyte differentiation	3/58	121/18866	0.00614327	0.0194145	0.00904088	KIT/PRKDC/VEGFA	3
GO:0010811	positive regulation of cell-substrate adhesion	3/58	122/18866	0.00628454	0.0198189	0.0092292	SMAD3/ALOX15/VEGFA	3
GO:0021782	glial cell development	3/58	122/18866	0.00628454	0.0198189	0.0092292	ADORA2A/EGFR/AKT1	3
GO:0001701	in utero embryonic development	5/58	383/18866	0.00637715	0.0200717	0.0093469	SMAD3/VEGFA/MAPK1/EGFR/AKT1	5
GO:0035886	vascular associated smooth muscle cell differentiation	2/58	39/18866	0.0063984	0.0200717	0.0093469	KIT/VEGFA	2
GO:0042092	type 2 immune response	2/58	39/18866	0.0063984	0.0200717	0.0093469	NLRP3/ARG1	2
GO:0046326	positive regulation of glucose import	2/58	39/18866	0.0063984	0.0200717	0.0093469	TERT/AKT1	2
GO:2000279	negative regulation of DNA biosynthetic process	2/58	39/18866	0.0063984	0.0200717	0.0093469	PPARG/SRC	2
GO:0071466	cellular response to xenobiotic stimulus	3/58	123/18866	0.00642775	0.0201214	0.00937003	CYP1A2/PTGS1/CYP3A4	3
GO:1904375	regulation of protein localization to cell periphery	3/58	123/18866	0.00642775	0.0201214	0.00937003	PLK1/EGFR/AKT1	3
GO:0006066	alcohol metabolic process	5/58	385/18866	0.00651603	0.0203763	0.00948873	PLA2G4A/CYP1A2/AKR1B1/CFTR/CYP3A4	5
GO:0022612	gland morphogenesis	3/58	124/18866	0.00657291	0.0205326	0.00956151	ARG1/EGFR/SRC	3
GO:0034605	cellular response to heat	3/58	125/18866	0.00672	0.0208885	0.00972727	PTGS2/MAPK1/MAPK3	3
GO:0030501	positive regulation of bone mineralization	2/58	40/18866	0.00672194	0.0208885	0.00972727	ALOX5/SMAD3	2
GO:0042417	dopamine metabolic process	2/58	40/18866	0.00672194	0.0208885	0.00972727	MAOA/COMT	2
GO:0045746	negative regulation of Notch signaling pathway	2/58	40/18866	0.00672194	0.0208885	0.00972727	EGFR/AKT1	2
GO:0046636	negative regulation of alpha-beta T cell activation	2/58	40/18866	0.00672194	0.0208885	0.00972727	ADORA2A/IL2	2
GO:0014706	striated muscle tissue development	5/58	389/18866	0.00680016	0.0210957	0.00982374	SMAD3/VEGFA/MAPK1/CREB1/SLC9A1	5
GO:0042593	glucose homeostasis	4/58	245/18866	0.00680277	0.0210957	0.00982374	ALOX5/PPARG/CFTR/AKT1	4
GO:0006469	negative regulation of protein kinase activity	4/58	246/18866	0.0068996	0.0213515	0.00994286	PLK1/ADORA2A/PTPN6/AKT1	4
GO:0033500	carbohydrate homeostasis	4/58	246/18866	0.0068996	0.0213515	0.00994286	ALOX5/PPARG/CFTR/AKT1	4
GO:0001704	formation of primary germ layer	3/58	127/18866	0.00702006	0.0217017	0.0101059	MMP2/SMAD3/MMP9	3
GO:0071548	response to dexamethasone	2/58	41/18866	0.00705278	0.0217802	0.0101425	ARG1/EGFR	2
GO:0014013	regulation of gliogenesis	3/58	128/18866	0.00717304	0.0221057	0.0102941	PPARG/CREB1/TERT	3
GO:0072089	stem cell proliferation	3/58	128/18866	0.00717304	0.0221057	0.0102941	ABCB1/VEGFA/TERT	3
GO:0006352	DNA-templated transcription, initiation	4/58	249/18866	0.00719558	0.0221523	0.0103158	ESRRA/PPARG/CREB1/MAPK3	4
GO:0045787	positive regulation of cell cycle	5/58	396/18866	0.00731819	0.0224901	0.0104731	APEX1/EGFR/TERT/SRC/AKT1	5
GO:0002576	platelet degranulation	3/58	129/18866	0.00732799	0.0224901	0.0104731	SELP/VEGFA/SYK	3
GO:0034101	erythrocyte homeostasis	3/58	129/18866	0.00732799	0.0224901	0.0104731	KIT/PRKDC/VEGFA	3
GO:0002707	negative regulation of lymphocyte mediated immunity	2/58	42/18866	0.00739088	0.0225668	0.0105088	ARG1/PTPN6	2
GO:0009268	response to pH	2/58	42/18866	0.00739088	0.0225668	0.0105088	SLC9A1/SRC	2
GO:0010907	positive regulation of glucose metabolic process	2/58	42/18866	0.00739088	0.0225668	0.0105088	SRC/AKT1	2
GO:0046006	regulation of activated T cell proliferation	2/58	42/18866	0.00739088	0.0225668	0.0105088	ARG1/IL2	2
GO:0048246	macrophage chemotaxis	2/58	42/18866	0.00739088	0.0225668	0.0105088	MAPK1/MAPK3	2
GO:0009410	response to xenobiotic stimulus	3/58	130/18866	0.00748491	0.0228305	0.0106316	CYP1A2/PTGS1/CYP3A4	3
GO:0071560	cellular response to transforming growth factor beta stimulus	4/58	252/18866	0.00749986	0.0228527	0.0106419	SMAD3/ARG1/CREB1/SRC	4
GO:0031668	cellular response to extracellular stimulus	4/58	253/18866	0.00760314	0.0231437	0.0107775	PPARG/MAPK1/MAPK3/COMT	4
GO:0051271	negative regulation of cellular component movement	5/58	400/18866	0.00762632	0.0231728	0.010791	PPARG/APEX1/ADORA1/ADORA3/AKT1	5
GO:0006766	vitamin metabolic process	3/58	131/18866	0.00764382	0.0231728	0.010791	ABCC1/CYP3A4/CBR1	3
GO:0044106	cellular amine metabolic process	3/58	131/18866	0.00764382	0.0231728	0.010791	MAOA/ODC1/COMT	3
GO:0046887	positive regulation of hormone secretion	3/58	131/18866	0.00764382	0.0231728	0.010791	EGFR/CREB1/CFTR	3
GO:0001953	negative regulation of cell-matrix adhesion	2/58	43/18866	0.0077362	0.0232633	0.0108331	MMP12/SRC	2
GO:0002369	T cell cytokine production	2/58	43/18866	0.0077362	0.0232633	0.0108331	NLRP3/ARG1	2
GO:0015701	bicarbonate transport	2/58	43/18866	0.0077362	0.0232633	0.0108331	CA4/CFTR	2
GO:0016339	calcium-dependent cell-cell adhesion via plasma membrane cell adhesion molecules	2/58	43/18866	0.0077362	0.0232633	0.0108331	SELL/SELP	2
GO:0050850	positive regulation of calcium-mediated signaling	2/58	43/18866	0.0077362	0.0232633	0.0108331	SYK/SLC9A1	2
GO:0071364	cellular response to epidermal growth factor stimulus	2/58	43/18866	0.0077362	0.0232633	0.0108331	EGFR/AKT1	2
GO:0150077	regulation of neuroinflammatory response	2/58	43/18866	0.0077362	0.0232633	0.0108331	PTGS2/MMP9	2
GO:2000648	positive regulation of stem cell proliferation	2/58	43/18866	0.0077362	0.0232633	0.0108331	VEGFA/TERT	2
GO:0006282	regulation of DNA repair	3/58	132/18866	0.00780472	0.023422	0.0109071	PRKDC/EGFR/POLH	3
GO:0019751	polyol metabolic process	3/58	132/18866	0.00780472	0.023422	0.0109071	PLA2G4A/AKR1B1/CYP3A4	3
GO:0042177	negative regulation of protein catabolic process	3/58	133/18866	0.00796762	0.0238868	0.0111235	NOS2/SMAD3/EGFR	3
GO:0032970	regulation of actin filament-based process	5/58	405/18866	0.00802411	0.024032	0.0111911	MET/SMAD3/ALOX15/ADORA1/SLC9A1	5
GO:0045332	phospholipid translocation	2/58	44/18866	0.00808869	0.0241767	0.0112585	ABCB1/ABCC1	2
GO:1905521	regulation of macrophage migration	2/58	44/18866	0.00808869	0.0241767	0.0112585	MAPK1/MAPK3	2
GO:0071559	response to transforming growth factor beta	4/58	258/18866	0.00813368	0.0242625	0.0112984	SMAD3/ARG1/CREB1/SRC	4
GO:1901617	organic hydroxy compound biosynthetic process	4/58	258/18866	0.00813368	0.0242625	0.0112984	ALOX15/AKR1B1/CFTR/CYP3A4	4
GO:0032368	regulation of lipid transport	3/58	135/18866	0.00829942	0.0247074	0.0115056	PPARG/SYK/AKT1	3
GO:0050853	B cell receptor signaling pathway	3/58	135/18866	0.00829942	0.0247074	0.0115056	MAPK1/SYK/PTPN6	3
GO:0006775	fat-soluble vitamin metabolic process	2/58	45/18866	0.0084483	0.0249758	0.0116306	CYP3A4/CBR1	2
GO:0010828	positive regulation of glucose transmembrane transport	2/58	45/18866	0.0084483	0.0249758	0.0116306	TERT/AKT1	2
GO:0014002	astrocyte development	2/58	45/18866	0.0084483	0.0249758	0.0116306	ADORA2A/EGFR	2
GO:0014047	glutamate secretion	2/58	45/18866	0.0084483	0.0249758	0.0116306	ADORA2A/ADORA1	2
GO:0034198	cellular response to amino acid starvation	2/58	45/18866	0.0084483	0.0249758	0.0116306	MAPK1/MAPK3	2
GO:0035094	response to nicotine	2/58	45/18866	0.0084483	0.0249758	0.0116306	MAPK1/CREB1	2
GO:0060443	mammary gland morphogenesis	2/58	45/18866	0.0084483	0.0249758	0.0116306	ARG1/SRC	2
GO:0045727	positive regulation of translation	3/58	136/18866	0.00846833	0.0250101	0.0116466	PRKDC/MAPK1/MAPK3	3
GO:0048863	stem cell differentiation	4/58	264/18866	0.00880183	0.0259055	0.0120635	KIT/PRKDC/MAPK1/MAPK3	4
GO:0010863	positive regulation of phospholipase C activity	2/58	46/18866	0.008815	0.0259055	0.0120635	KIT/EGFR	2
GO:0035987	endodermal cell differentiation	2/58	46/18866	0.008815	0.0259055	0.0120635	MMP2/MMP9	2
GO:0043330	response to exogenous dsRNA	2/58	46/18866	0.008815	0.0259055	0.0120635	MAPK1/MAPK3	2
GO:0050798	activated T cell proliferation	2/58	46/18866	0.008815	0.0259055	0.0120635	ARG1/IL2	2
GO:0032412	regulation of ion transmembrane transporter activity	4/58	265/18866	0.00891658	0.0261782	0.0121905	ABCB1/SLC9A1/CFTR/MMP9	4
GO:0009308	amine metabolic process	3/58	140/18866	0.00916423	0.0267137	0.0124399	MAOA/ODC1/COMT	3
GO:0060048	cardiac muscle contraction	3/58	140/18866	0.00916423	0.0267137	0.0124399	PIK3CG/ADORA1/SLC9A1	3
GO:0060968	regulation of gene silencing	3/58	140/18866	0.00916423	0.0267137	0.0124399	PPARG/EGFR/TERT	3
GO:0008542	visual learning	2/58	47/18866	0.00918872	0.0267137	0.0124399	KIT/CREB1	2
GO:0014075	response to amine	2/58	47/18866	0.00918872	0.0267137	0.0124399	ADORA2A/ARG1	2
GO:0030225	macrophage differentiation	2/58	47/18866	0.00918872	0.0267137	0.0124399	VEGFA/MMP9	2
GO:0034204	lipid translocation	2/58	47/18866	0.00918872	0.0267137	0.0124399	ABCB1/ABCC1	2
GO:0045776	negative regulation of blood pressure	2/58	47/18866	0.00918872	0.0267137	0.0124399	NOS2/ADORA1	2
GO:0046638	positive regulation of alpha-beta T cell differentiation	2/58	47/18866	0.00918872	0.0267137	0.0124399	NLRP3/SYK	2
GO:0046677	response to antibiotic	2/58	47/18866	0.00918872	0.0267137	0.0124399	PLA2G4A/SLC9A1	2
GO:0015850	organic hydroxy compound transport	4/58	268/18866	0.0092667	0.0268879	0.012521	ADORA2A/PPARG/SYK/CFTR	4
GO:0033673	negative regulation of kinase activity	4/58	268/18866	0.0092667	0.0268879	0.012521	PLK1/ADORA2A/PTPN6/AKT1	4
GO:0045017	glycerolipid biosynthetic process	4/58	270/18866	0.00950503	0.0273925	0.012756	PLA2G2A/ALOX15/PLA2G4A/PIK3CG	4
GO:0007292	female gamete generation	3/58	142/18866	0.00952438	0.0273925	0.012756	PLK1/PTGS2/SRC	3
GO:0072073	kidney epithelium development	3/58	142/18866	0.00952438	0.0273925	0.012756	SMAD3/VEGFA/PGF	3
GO:0009409	response to cold	2/58	48/18866	0.00956944	0.0273925	0.012756	PPARG/SLC9A1	2
GO:0010799	regulation of peptidyl-threonine phosphorylation	2/58	48/18866	0.00956944	0.0273925	0.012756	PLK1/MAPK1	2
GO:0014911	positive regulation of smooth muscle cell migration	2/58	48/18866	0.00956944	0.0273925	0.012756	TERT/SRC	2
GO:0031952	regulation of protein autophosphorylation	2/58	48/18866	0.00956944	0.0273925	0.012756	VEGFA/SRC	2
GO:0043370	regulation of CD4-positive, alpha-beta T cell differentiation	2/58	48/18866	0.00956944	0.0273925	0.012756	NLRP3/IL2	2
GO:0051932	synaptic transmission, GABAergic	2/58	48/18866	0.00956944	0.0273925	0.012756	ADORA2A/ADORA1	2
GO:0070169	positive regulation of biomineral tissue development	2/58	48/18866	0.00956944	0.0273925	0.012756	ALOX5/SMAD3	2
GO:0110151	positive regulation of biomineralization	2/58	48/18866	0.00956944	0.0273925	0.012756	ALOX5/SMAD3	2
GO:1900274	regulation of phospholipase C activity	2/58	48/18866	0.00956944	0.0273925	0.012756	KIT/EGFR	2
GO:1990928	response to amino acid starvation	2/58	48/18866	0.00956944	0.0273925	0.012756	MAPK1/MAPK3	2
GO:2001239	regulation of extrinsic apoptotic signaling pathway in absence of ligand	2/58	48/18866	0.00956944	0.0273925	0.012756	TERT/AKT1	2
GO:0008654	phospholipid biosynthetic process	4/58	271/18866	0.00962569	0.0275271	0.0128187	PLA2G2A/ALOX15/PLA2G4A/PIK3CG	4
GO:0002218	activation of innate immune response	3/58	144/18866	0.00989273	0.0281771	0.0131214	PRKDC/SYK/SRC	3
GO:0060078	regulation of postsynaptic membrane potential	3/58	144/18866	0.00989273	0.0281771	0.0131214	ADORA2A/ADORA1/AKT1	3
GO:0002686	negative regulation of leukocyte migration	2/58	49/18866	0.00995709	0.0281771	0.0131214	ADORA1/AKT1	2
GO:0006654	phosphatidic acid biosynthetic process	2/58	49/18866	0.00995709	0.0281771	0.0131214	PLA2G2A/PLA2G4A	2
GO:0007595	lactation	2/58	49/18866	0.00995709	0.0281771	0.0131214	VEGFA/CREB1	2
GO:0031279	regulation of cyclase activity	2/58	49/18866	0.00995709	0.0281771	0.0131214	NOS2/MAPK3	2
GO:0035196	production of miRNAs involved in gene silencing by miRNA	2/58	49/18866	0.00995709	0.0281771	0.0131214	SMAD3/EGFR	2
GO:0048512	circadian behavior	2/58	49/18866	0.00995709	0.0281771	0.0131214	ADORA2A/ADORA1	2
GO:0060711	labyrinthine layer development	2/58	49/18866	0.00995709	0.0281771	0.0131214	MAPK1/AKT1	2
GO:0090199	regulation of release of cytochrome c from mitochondria	2/58	49/18866	0.00995709	0.0281771	0.0131214	AKT1/MMP9	2
GO:1990090	cellular response to nerve growth factor stimulus	2/58	49/18866	0.00995709	0.0281771	0.0131214	CREB1/AKT1	2
GO:0007281	germ cell development	4/58	275/18866	0.0101183	0.0286061	0.0133212	KIT/CFTR/SRC/AKT1	4
GO:0022898	regulation of transmembrane transporter activity	4/58	276/18866	0.010244	0.0289339	0.0134738	ABCB1/SLC9A1/CFTR/MMP9	4
GO:0007622	rhythmic behavior	2/58	50/18866	0.0103517	0.029155	0.0135768	ADORA2A/ADORA1	2
GO:0014009	glial cell proliferation	2/58	50/18866	0.0103517	0.029155	0.0135768	CREB1/TERT	2
GO:0048546	digestive tract morphogenesis	2/58	50/18866	0.0103517	0.029155	0.0135768	SMAD3/EGFR	2
GO:0044409	entry into host	3/58	147/18866	0.0104607	0.0294343	0.0137068	MET/EGFR/SRC	3
GO:0110053	regulation of actin filament organization	4/58	278/18866	0.0104984	0.0295124	0.0137432	MET/SMAD3/ALOX15/SLC9A1	4
GO:0007015	actin filament organization	5/58	434/18866	0.0106206	0.0298279	0.0138901	MET/SMAD3/ALOX15/SLC9A1/SRC	5
GO:0071901	negative regulation of protein serine/threonine kinase activity	3/58	148/18866	0.0106541	0.0298657	0.0139077	PLK1/PTPN6/AKT1	3
GO:1903670	regulation of sprouting angiogenesis	3/58	148/18866	0.0106541	0.0298657	0.0139077	ALOX5/PTGS2/VEGFA	3
GO:0032206	positive regulation of telomere maintenance	2/58	51/18866	0.0107531	0.0300299	0.0139842	MAPK1/MAPK3	2
GO:0046473	phosphatidic acid metabolic process	2/58	51/18866	0.0107531	0.0300299	0.0139842	PLA2G2A/PLA2G4A	2
GO:0048146	positive regulation of fibroblast proliferation	2/58	51/18866	0.0107531	0.0300299	0.0139842	PRKDC/EGFR	2
GO:0071675	regulation of mononuclear cell migration	2/58	51/18866	0.0107531	0.0300299	0.0139842	MAPK1/MAPK3	2
GO:0016054	organic acid catabolic process	4/58	282/18866	0.0110194	0.030716	0.0143037	NOS2/ARG1/SLC9A1/AKT1	4
GO:0046395	carboxylic acid catabolic process	4/58	282/18866	0.0110194	0.030716	0.0143037	NOS2/ARG1/SLC9A1/AKT1	4
GO:0045580	regulation of T cell differentiation	3/58	150/18866	0.0110473	0.0307362	0.0143131	NLRP3/IL2/SYK	3
GO:0090263	positive regulation of canonical Wnt signaling pathway	3/58	150/18866	0.0110473	0.0307362	0.0143131	SMAD3/EGFR/SRC	3
GO:0001912	positive regulation of leukocyte mediated cytotoxicity	2/58	52/18866	0.0111613	0.0308802	0.0143802	NOS2/ARG1	2
GO:0002704	negative regulation of leukocyte mediated immunity	2/58	52/18866	0.0111613	0.0308802	0.0143802	ARG1/PTPN6	2
GO:0048260	positive regulation of receptor-mediated endocytosis	2/58	52/18866	0.0111613	0.0308802	0.0143802	VEGFA/SYK	2
GO:0060425	lung morphogenesis	2/58	52/18866	0.0111613	0.0308802	0.0143802	MAPK1/MAPK3	2
GO:0071622	regulation of granulocyte chemotaxis	2/58	52/18866	0.0111613	0.0308802	0.0143802	MAPK1/MAPK3	2
GO:1990089	response to nerve growth factor	2/58	52/18866	0.0111613	0.0308802	0.0143802	CREB1/AKT1	2
GO:0007411	axon guidance	4/58	284/18866	0.011286	0.0311964	0.0145274	VEGFA/MAPK1/MAPK3/SRC	4
GO:0097485	neuron projection guidance	4/58	285/18866	0.0114209	0.03154	0.0146874	VEGFA/MAPK1/MAPK3/SRC	4
GO:1903169	regulation of calcium ion transmembrane transport	3/58	152/18866	0.0114487	0.0315874	0.0147095	PIK3CG/SLC9A1/PTPN6	3
GO:0007632	visual behavior	2/58	53/18866	0.0115763	0.0317627	0.0147911	KIT/CREB1	2
GO:0032731	positive regulation of interleukin-1 beta production	2/58	53/18866	0.0115763	0.0317627	0.0147911	NLRP3/SMAD3	2
GO:0032964	collagen biosynthetic process	2/58	53/18866	0.0115763	0.0317627	0.0147911	PPARG/ARG1	2
GO:0043331	response to dsRNA	2/58	53/18866	0.0115763	0.0317627	0.0147911	MAPK1/MAPK3	2
GO:0097035	regulation of membrane lipid distribution	2/58	53/18866	0.0115763	0.0317627	0.0147911	ABCB1/ABCC1	2
GO:2000772	regulation of cellular senescence	2/58	53/18866	0.0115763	0.0317627	0.0147911	PRKDC/TERT	2
GO:0008203	cholesterol metabolic process	3/58	153/18866	0.0116526	0.0319133	0.0148612	CYP1A2/CFTR/CYP3A4	3
GO:0016202	regulation of striated muscle tissue development	3/58	153/18866	0.0116526	0.0319133	0.0148612	SMAD3/MAPK1/CREB1	3
GO:0002262	myeloid cell homeostasis	3/58	154/18866	0.0118585	0.0324475	0.01511	KIT/PRKDC/VEGFA	3
GO:0009620	response to fungus	2/58	54/18866	0.011998	0.0327387	0.0152456	ARG1/SYK	2
GO:0010043	response to zinc ion	2/58	54/18866	0.011998	0.0327387	0.0152456	ARG1/CREB1	2
GO:0030857	negative regulation of epithelial cell differentiation	2/58	54/18866	0.011998	0.0327387	0.0152456	VEGFA/MMP9	2
GO:0006865	amino acid transport	3/58	156/18866	0.0122767	0.0334381	0.0155713	ADORA2A/ARG1/ADORA1	3
GO:1901861	regulation of muscle tissue development	3/58	156/18866	0.0122767	0.0334381	0.0155713	SMAD3/MAPK1/CREB1	3
GO:0001706	endoderm formation	2/58	55/18866	0.0124264	0.033753	0.0157179	MMP2/MMP9	2
GO:0001954	positive regulation of cell-matrix adhesion	2/58	55/18866	0.0124264	0.033753	0.0157179	SMAD3/VEGFA	2
GO:0051353	positive regulation of oxidoreductase activity	2/58	55/18866	0.0124264	0.033753	0.0157179	TERT/AKT1	2
GO:0048634	regulation of muscle organ development	3/58	157/18866	0.012489	0.0338922	0.0157827	SMAD3/MAPK1/CREB1	3
GO:0044262	cellular carbohydrate metabolic process	4/58	294/18866	0.012682	0.0343846	0.0160121	PLA2G4A/AKR1B1/SRC/AKT1	4
GO:0002712	regulation of B cell mediated immunity	2/58	56/18866	0.0128614	0.0347129	0.0161649	IL2/PTPN6	2
GO:0002889	regulation of immunoglobulin mediated immune response	2/58	56/18866	0.0128614	0.0347129	0.0161649	IL2/PTPN6	2
GO:0016447	somatic recombination of immunoglobulin gene segments	2/58	56/18866	0.0128614	0.0347129	0.0161649	PRKDC/IL2	2
GO:0060688	regulation of morphogenesis of a branching structure	2/58	56/18866	0.0128614	0.0347129	0.0161649	VEGFA/PGF	2
GO:0090183	regulation of kidney development	2/58	56/18866	0.0128614	0.0347129	0.0161649	VEGFA/MMP9	2
GO:0006874	cellular calcium ion homeostasis	5/58	456/18866	0.0129398	0.0348929	0.0162488	SMAD3/PIK3CG/ADORA1/IL2/PTPN6	5
GO:0071356	cellular response to tumor necrosis factor	4/58	297/18866	0.0131214	0.0353506	0.0164619	MAPK1/SYK/MAPK3/AKT1	4
GO:0002090	regulation of receptor internalization	2/58	57/18866	0.013303	0.0356462	0.0165996	VEGFA/SYK	2
GO:0006576	cellular biogenic amine metabolic process	2/58	57/18866	0.013303	0.0356462	0.0165996	MAOA/ODC1	2
GO:0019748	secondary metabolic process	2/58	57/18866	0.013303	0.0356462	0.0165996	CYP1A2/AKR1B1	2
GO:0042743	hydrogen peroxide metabolic process	2/58	57/18866	0.013303	0.0356462	0.0165996	CYP1A2/EGFR	2
GO:0045747	positive regulation of Notch signaling pathway	2/58	57/18866	0.013303	0.0356462	0.0165996	KIT/SRC	2
GO:1905517	macrophage migration	2/58	57/18866	0.013303	0.0356462	0.0165996	MAPK1/MAPK3	2
GO:0034767	positive regulation of ion transmembrane transport	3/58	161/18866	0.0133591	0.0357644	0.0166546	ABCB1/SLC9A1/CFTR	3
GO:1902652	secondary alcohol metabolic process	3/58	162/18866	0.0135819	0.0362957	0.016902	CYP1A2/CFTR/CYP3A4	3
GO:2001236	regulation of extrinsic apoptotic signaling pathway	3/58	162/18866	0.0135819	0.0362957	0.016902	TERT/SRC/AKT1	3
GO:0002886	regulation of myeloid leukocyte mediated immunity	2/58	58/18866	0.0137511	0.0366492	0.0170666	ARG1/SYK	2
GO:1900408	negative regulation of cellular response to oxidative stress	2/58	58/18866	0.0137511	0.0366492	0.0170666	MET/AKT1	2
GO:1903202	negative regulation of oxidative stress-induced cell death	2/58	58/18866	0.0137511	0.0366492	0.0170666	MET/AKT1	2
GO:0009267	cellular response to starvation	3/58	163/18866	0.0138069	0.0367648	0.0171204	MAPK1/MAPK3/COMT	3
GO:0090068	positive regulation of cell cycle process	4/58	302/18866	0.0138752	0.0369138	0.0171898	APEX1/EGFR/TERT/AKT1	4
GO:0046165	alcohol biosynthetic process	3/58	164/18866	0.0140339	0.0373027	0.0173709	AKR1B1/CFTR/CYP3A4	3
GO:0001658	branching involved in ureteric bud morphogenesis	2/58	59/18866	0.0142058	0.0376251	0.0175211	VEGFA/PGF	2
GO:0045454	cell redox homeostasis	2/58	59/18866	0.0142058	0.0376251	0.0175211	NOS2/APEX1	2
GO:0048008	platelet-derived growth factor receptor signaling pathway	2/58	59/18866	0.0142058	0.0376251	0.0175211	VEGFA/SRC	2
GO:0050707	regulation of cytokine secretion	2/58	59/18866	0.0142058	0.0376251	0.0175211	SYK/SRC	2
GO:0016482	cytosolic transport	3/58	165/18866	0.0142631	0.0377434	0.0175762	MAPK1/MAPK3/SRC	3
GO:0010256	endomembrane system organization	5/58	468/18866	0.0143397	0.0378788	0.0176392	PLK1/MAPK1/CREB1/MAPK3/AKT1	5
GO:0055074	calcium ion homeostasis	5/58	468/18866	0.0143397	0.0378788	0.0176392	SMAD3/PIK3CG/ADORA1/IL2/PTPN6	5
GO:0001836	release of cytochrome c from mitochondria	2/58	60/18866	0.0146669	0.0385039	0.0179303	AKT1/MMP9	2
GO:0032732	positive regulation of interleukin-1 production	2/58	60/18866	0.0146669	0.0385039	0.0179303	NLRP3/SMAD3	2
GO:0042093	T-helper cell differentiation	2/58	60/18866	0.0146669	0.0385039	0.0179303	NLRP3/IL2	2
GO:0043388	positive regulation of DNA binding	2/58	60/18866	0.0146669	0.0385039	0.0179303	PPARG/MMP9	2
GO:0061098	positive regulation of protein tyrosine kinase activity	2/58	60/18866	0.0146669	0.0385039	0.0179303	ADORA1/SRC	2
GO:0061900	glial cell activation	2/58	60/18866	0.0146669	0.0385039	0.0179303	ADORA2A/EGFR	2
GO:1902883	negative regulation of response to oxidative stress	2/58	60/18866	0.0146669	0.0385039	0.0179303	MET/AKT1	2
GO:0034250	positive regulation of cellular amide metabolic process	3/58	167/18866	0.0147279	0.0386299	0.017989	PRKDC/MAPK1/MAPK3	3
GO:0033013	tetrapyrrole metabolic process	2/58	61/18866	0.0151345	0.0395222	0.0184045	CYP1A2/ABCC1	2
GO:0046324	regulation of glucose import	2/58	61/18866	0.0151345	0.0395222	0.0184045	TERT/AKT1	2
GO:0046888	negative regulation of hormone secretion	2/58	61/18866	0.0151345	0.0395222	0.0184045	TACR2/ADORA1	2
GO:0090342	regulation of cell aging	2/58	61/18866	0.0151345	0.0395222	0.0184045	PRKDC/TERT	2
GO:1903078	positive regulation of protein localization to plasma membrane	2/58	61/18866	0.0151345	0.0395222	0.0184045	EGFR/AKT1	2
GO:0016125	sterol metabolic process	3/58	169/18866	0.0152012	0.0395577	0.018421	CYP1A2/CFTR/CYP3A4	3
GO:0038095	Fc-epsilon receptor signaling pathway	3/58	169/18866	0.0152012	0.0395577	0.018421	MAPK1/SYK/MAPK3	3
GO:0051100	negative regulation of binding	3/58	169/18866	0.0152012	0.0395577	0.018421	MET/MAPK3/AKT1	3
GO:0052126	movement in host environment	3/58	169/18866	0.0152012	0.0395577	0.018421	MET/EGFR/SRC	3
GO:0032635	interleukin-6 production	3/58	170/18866	0.0154411	0.0401468	0.0186954	NOS2/SYK/PTPN6	3
GO:0002260	lymphocyte homeostasis	2/58	62/18866	0.0156084	0.0404054	0.0188158	IL2/AKT1	2
GO:0002294	CD4-positive, alpha-beta T cell differentiation involved in immune response	2/58	62/18866	0.0156084	0.0404054	0.0188158	NLRP3/IL2	2
GO:0010518	positive regulation of phospholipase activity	2/58	62/18866	0.0156084	0.0404054	0.0188158	KIT/EGFR	2
GO:0010676	positive regulation of cellular carbohydrate metabolic process	2/58	62/18866	0.0156084	0.0404054	0.0188158	SRC/AKT1	2
GO:0055025	positive regulation of cardiac muscle tissue development	2/58	62/18866	0.0156084	0.0404054	0.0188158	MAPK1/CREB1	2
GO:0051302	regulation of cell division	3/58	171/18866	0.0156831	0.0405282	0.018873	PLK1/VEGFA/PGF	3
GO:1905952	regulation of lipid localization	3/58	171/18866	0.0156831	0.0405282	0.018873	PPARG/SYK/AKT1	3
GO:0002429	immune response-activating cell surface receptor signaling pathway	5/58	481/18866	0.0159683	0.0411937	0.0191829	MAPK1/SYK/MAPK3/PTPN6/SRC	5
GO:0002757	immune response-activating signal transduction	5/58	481/18866	0.0159683	0.0411937	0.0191829	MAPK1/SYK/MAPK3/PTPN6/SRC	5
GO:0002287	alpha-beta T cell activation involved in immune response	2/58	63/18866	0.0160886	0.0412792	0.0192227	NLRP3/IL2	2
GO:0002293	alpha-beta T cell differentiation involved in immune response	2/58	63/18866	0.0160886	0.0412792	0.0192227	NLRP3/IL2	2
GO:0006521	regulation of cellular amino acid metabolic process	2/58	63/18866	0.0160886	0.0412792	0.0192227	ODC1/COMT	2
GO:0046622	positive regulation of organ growth	2/58	63/18866	0.0160886	0.0412792	0.0192227	MAPK1/AKT1	2
GO:0046635	positive regulation of alpha-beta T cell activation	2/58	63/18866	0.0160886	0.0412792	0.0192227	NLRP3/SYK	2
GO:2000514	regulation of CD4-positive, alpha-beta T cell activation	2/58	63/18866	0.0160886	0.0412792	0.0192227	NLRP3/IL2	2
GO:0007409	axonogenesis	5/58	482/18866	0.0160985	0.0412792	0.0192227	VEGFA/MAPK1/CREB1/MAPK3/SRC	5
GO:0010469	regulation of signaling receptor activity	3/58	174/18866	0.016422	0.0420724	0.0195921	PLAU/ADORA1/SRC	3
GO:0001885	endothelial cell development	2/58	64/18866	0.0165752	0.0423556	0.019724	MET/VEGFA	2
GO:0042130	negative regulation of T cell proliferation	2/58	64/18866	0.0165752	0.0423556	0.019724	ARG1/PTPN6	2
GO:0046173	polyol biosynthetic process	2/58	64/18866	0.0165752	0.0423556	0.019724	AKR1B1/CYP3A4	2
GO:0048645	animal organ formation	2/58	65/18866	0.017068	0.0435029	0.0202582	MAPK1/MAPK3	2
GO:0060675	ureteric bud morphogenesis	2/58	65/18866	0.017068	0.0435029	0.0202582	VEGFA/PGF	2
GO:1905953	negative regulation of lipid localization	2/58	65/18866	0.017068	0.0435029	0.0202582	PPARG/AKT1	2
GO:0006941	striated muscle contraction	3/58	178/18866	0.0174372	0.0443745	0.0206641	PIK3CG/ADORA1/SLC9A1	3
GO:0072503	cellular divalent inorganic cation homeostasis	5/58	492/18866	0.0174397	0.0443745	0.0206641	SMAD3/PIK3CG/ADORA1/IL2/PTPN6	5
GO:0002562	somatic diversification of immune receptors via germline recombination within a single locus	2/58	66/18866	0.017567	0.0445459	0.0207439	PRKDC/IL2	2
GO:0016444	somatic cell DNA recombination	2/58	66/18866	0.017567	0.0445459	0.0207439	PRKDC/IL2	2
GO:0016445	somatic diversification of immunoglobulins	2/58	66/18866	0.017567	0.0445459	0.0207439	PRKDC/IL2	2
GO:0072171	mesonephric tubule morphogenesis	2/58	66/18866	0.017567	0.0445459	0.0207439	VEGFA/PGF	2
GO:0034332	adherens junction organization	2/58	67/18866	0.0180722	0.0456326	0.02125	VEGFA/SRC	2
GO:0045670	regulation of osteoclast differentiation	2/58	67/18866	0.0180722	0.0456326	0.02125	ESRRA/CREB1	2
GO:0071300	cellular response to retinoic acid	2/58	67/18866	0.0180722	0.0456326	0.02125	PPARG/CREB1	2
GO:1900015	regulation of cytokine production involved in inflammatory response	2/58	67/18866	0.0180722	0.0456326	0.02125	NOS2/ALOX5	2
GO:1903672	positive regulation of sprouting angiogenesis	2/58	67/18866	0.0180722	0.0456326	0.02125	PTGS2/VEGFA	2
GO:0008361	regulation of cell size	3/58	181/18866	0.0182213	0.0459313	0.0213891	VEGFA/CREB1/AKT1	3
GO:0050796	regulation of insulin secretion	3/58	181/18866	0.0182213	0.0459313	0.0213891	NOS2/ALOX5/CFTR	3
GO:0071346	cellular response to interferon-gamma	3/58	182/18866	0.018487	0.046483	0.021646	NOS2/PPARG/ARG1	3
GO:0090316	positive regulation of intracellular protein transport	3/58	182/18866	0.018487	0.046483	0.021646	SMAD3/PTGS2/MAPK1	3
GO:2001252	positive regulation of chromosome organization	3/58	182/18866	0.018487	0.046483	0.021646	VEGFA/MAPK1/MAPK3	3
GO:0002637	regulation of immunoglobulin production	2/58	68/18866	0.0185835	0.0466074	0.0217039	PRKDC/IL2	2
GO:0010812	negative regulation of cell-substrate adhesion	2/58	68/18866	0.0185835	0.0466074	0.0217039	MMP12/SRC	2
GO:1904377	positive regulation of protein localization to cell periphery	2/58	68/18866	0.0185835	0.0466074	0.0217039	EGFR/AKT1	2
GO:2001235	positive regulation of apoptotic signaling pathway	3/58	183/18866	0.0187549	0.0469977	0.0218857	SMAD3/ADORA2A/MMP9	3
GO:0038061	NIK/NF-kappaB signaling	3/58	184/18866	0.0190249	0.0475941	0.0221634	NLRP3/EGFR/AKT1	3
GO:0046328	regulation of JNK cascade	3/58	184/18866	0.0190249	0.0475941	0.0221634	EGFR/SYK/AKT1	3
GO:0042698	ovulation cycle	2/58	69/18866	0.0191008	0.0476641	0.022196	EGFR/SRC	2
GO:0048662	negative regulation of smooth muscle cell proliferation	2/58	69/18866	0.0191008	0.0476641	0.022196	PPARG/COMT	2
GO:0071230	cellular response to amino acid stimulus	2/58	69/18866	0.0191008	0.0476641	0.022196	MMP2/EGFR	2
GO:0046488	phosphatidylinositol metabolic process	3/58	185/18866	0.019297	0.0481133	0.0224052	PLA2G2A/PLA2G4A/PIK3CG	3
GO:0001756	somitogenesis	2/58	70/18866	0.0196243	0.0488066	0.022728	SMAD3/PRKDC	2
GO:0002534	cytokine production involved in inflammatory response	2/58	70/18866	0.0196243	0.0488066	0.022728	NOS2/ALOX5	2
GO:0050795	regulation of behavior	2/58	70/18866	0.0196243	0.0488066	0.022728	ADORA2A/ADORA1	2
GO:0002292	T cell differentiation involved in immune response	2/58	71/18866	0.0201537	0.0499148	0.0232441	NLRP3/IL2	2
GO:0014823	response to activity	2/58	71/18866	0.0201537	0.0499148	0.0232441	PRKDC/CREB1	2
GO:0015800	acidic amino acid transport	2/58	71/18866	0.0201537	0.0499148	0.0232441	ADORA2A/ADORA1	2
GO:0035690	cellular response to drug	2/58	71/18866	0.0201537	0.0499148	0.0232441	NOS2/EGFR	2
GO:0045739	positive regulation of DNA repair	2/58	71/18866	0.0201537	0.0499148	0.0232441	PRKDC/EGFR	2

## Sheet: Cellular Component
ID	Description	GeneRatio	BgRatio	pvalue	p.adjust	qvalue	geneID	Count
GO:0042629	mast cell granule	3/58	22/19559	3.66126e-05	0.00831106	0.00589655	KIT/PIK3CG/AKR1B1	3
GO:0005901	caveola	4/58	82/19559	0.000102479	0.00944256	0.00669934	PTGS2/MAPK1/MAPK3/SRC	4
GO:0009898	cytoplasmic side of plasma membrane	5/58	164/19559	0.000124792	0.00944256	0.00669934	ALOX15/KIT/SYK/SRC/ACP1	5
GO:0098562	cytoplasmic side of membrane	5/58	188/19559	0.000235898	0.0117483	0.00833518	ALOX15/KIT/SYK/SRC/ACP1	5
GO:0044853	plasma membrane raft	4/58	113/19559	0.000352372	0.0117483	0.00833518	PTGS2/MAPK1/MAPK3/SRC	4
GO:0031983	vesicle lumen	6/58	328/19559	0.000412935	0.0117483	0.00833518	ALOX5/ARG1/VEGFA/MAPK1/EGFR/PTPN6	6
GO:0045121	membrane raft	6/58	329/19559	0.000419649	0.0117483	0.00833518	PTGS2/MAPK1/EGFR/MAPK3/SLC9A1/SRC	6
GO:0098857	membrane microdomain	6/58	330/19559	0.000426448	0.0117483	0.00833518	PTGS2/MAPK1/EGFR/MAPK3/SLC9A1/SRC	6
GO:0009925	basal plasma membrane	3/58	51/19559	0.00046579	0.0117483	0.00833518	MET/EGFR/ABCC1	3
GO:0098589	membrane region	6/58	343/19559	0.00052294	0.0118707	0.00842209	PTGS2/MAPK1/EGFR/MAPK3/SLC9A1/SRC	6
GO:0016324	apical plasma membrane	6/58	361/19559	0.000683749	0.0141101	0.0100109	ABCB1/CA4/EGFR/SLC9A1/CFTR/ABCC1	6
GO:0016323	basolateral plasma membrane	5/58	246/19559	0.000804417	0.0152169	0.0107961	MET/EGFR/ADORA1/SLC9A1/ABCC1	5
GO:0030673	axolemma	2/58	15/19559	0.00088521	0.0154571	0.0109666	ADORA2A/ADORA1	2
GO:0045178	basal part of cell	3/58	69/19559	0.00112843	0.0182967	0.0129812	MET/EGFR/ABCC1	3
GO:0031143	pseudopodium	2/58	18/19559	0.00128253	0.0194089	0.0137703	MAPK1/MAPK3	2
GO:0005925	focal adhesion	6/58	415/19559	0.00140336	0.0199101	0.0141259	PLAU/MAPK1/EGFR/MAPK3/SLC9A1/SRC	6
GO:0030055	cell-substrate junction	6/58	423/19559	0.0015464	0.020649	0.0146501	PLAU/MAPK1/EGFR/MAPK3/SLC9A1/SRC	6
GO:0045177	apical part of cell	6/58	433/19559	0.00174058	0.0219506	0.0155736	ABCB1/CA4/EGFR/SLC9A1/CFTR/ABCC1	6
GO:0034774	secretory granule lumen	5/58	322/19559	0.0026316	0.0299991	0.0212838	ALOX5/ARG1/VEGFA/MAPK1/PTPN6	5
GO:0005635	nuclear envelope	6/58	473/19559	0.00270858	0.0299991	0.0212838	ALOX5/SMAD3/PLA2G4A/PTGS2/EGFR/MAPK3	6
GO:0060205	cytoplasmic vesicle lumen	5/58	326/19559	0.00277525	0.0299991	0.0212838	ALOX5/ARG1/VEGFA/MAPK1/PTPN6	5
GO:0031234	extrinsic component of cytoplasmic side of plasma membrane	3/58	99/19559	0.00317245	0.0327339	0.0232241	ALOX15/SYK/SRC	3
GO:0005911	cell-cell junction	6/58	493/19559	0.00332272	0.0327938	0.0232666	KIT/VEGFA/SLC9A1/AKR1B1/PTPN6/AKT1	6
GO:0031968	organelle outer membrane	4/58	218/19559	0.00397959	0.0373251	0.0264815	PLA2G2A/MAOA/PTGS2/ARG1	4
GO:0019867	outer membrane	4/58	220/19559	0.00411069	0.0373251	0.0264815	PLA2G2A/MAOA/PTGS2/ARG1	4
GO:0000784	nuclear chromosome, telomeric region	3/58	124/19559	0.00595364	0.048267	0.0342446	PRKDC/APEX1/TERT	3
GO:0101002	ficolin-1-rich granule	3/58	124/19559	0.00595364	0.048267	0.0342446	ALOX5/MAPK1/MMP9	3
GO:1904813	ficolin-1-rich granule lumen	3/58	124/19559	0.00595364	0.048267	0.0342446	ALOX5/MAPK1/MMP9	3

## Sheet: Molecular Function
ID	Description	GeneRatio	BgRatio	pvalue	p.adjust	qvalue	geneID	Count
GO:0019902	phosphatase binding	9/58	194/18352	9.32381e-09	3.11415e-06	1.84513e-06	MET/SMAD3/PPARG/MAPK1/EGFR/SYK/MAPK3/SLC9A1/AKT1	9
GO:0046625	sphingolipid binding	4/58	25/18352	1.0811e-06	0.000180543	0.000106972	SELL/PLA2G4A/SELP/IL2	4
GO:0004713	protein tyrosine kinase activity	6/58	135/18352	4.19071e-06	0.000341074	0.000202086	MET/KIT/EGFR/FLT3/SYK/SRC	6
GO:0020037	heme binding	6/58	138/18352	4.7585e-06	0.000341074	0.000202086	NOS2/PTGS2/CYP1A2/SRC/PTGS1/CYP3A4	6
GO:0046906	tetrapyrrole binding	6/58	148/18352	7.12006e-06	0.000341074	0.000202086	NOS2/PTGS2/CYP1A2/SRC/PTGS1/CYP3A4	6
GO:0051219	phosphoprotein binding	5/58	85/18352	7.1499e-06	0.000341074	0.000202086	MAPK1/SYK/MAPK3/PTPN6/SRC	5
GO:0004674	protein serine/threonine kinase activity	9/58	435/18352	8.27298e-06	0.000341074	0.000202086	PLK1/PRKDC/MAPK1/PIK3CG/EGFR/MYLK/SYK/MAPK3/AKT1	9
GO:0042169	SH2 domain binding	4/58	41/18352	8.33491e-06	0.000341074	0.000202086	KIT/SYK/PTPN6/SRC	4
GO:0001784	phosphotyrosine residue binding	4/58	42/18352	9.19062e-06	0.000341074	0.000202086	MAPK1/SYK/MAPK3/PTPN6	4
GO:0045309	protein phosphorylated amino acid binding	4/58	53/18352	2.343e-05	0.000782561	0.000463667	MAPK1/SYK/MAPK3/PTPN6	4
GO:0004714	transmembrane receptor protein tyrosine kinase activity	4/58	61/18352	4.09777e-05	0.00124423	0.000737206	MET/KIT/EGFR/FLT3	4
GO:0016702	oxidoreductase activity, acting on single donors with incorporation of molecular oxygen, incorporation of two atoms of oxygen	3/58	25/18352	6.55783e-05	0.00168486	0.000998277	ALOX5/ALOX15/PTGS2	3
GO:0051861	glycolipid binding	3/58	25/18352	6.55783e-05	0.00168486	0.000998277	SELL/SELP/IL2	3
GO:0016701	oxidoreductase activity, acting on single donors with incorporation of molecular oxygen	3/58	26/18352	7.39658e-05	0.00176461	0.00104553	ALOX5/ALOX15/PTGS2	3
GO:0001223	transcription coactivator binding	3/58	29/18352	0.000103253	0.00223117	0.00132197	SMAD3/CREB1/TERT	3
GO:0019903	protein phosphatase binding	5/58	149/18352	0.000106882	0.00223117	0.00132197	MET/PPARG/EGFR/SLC9A1/AKT1	5
GO:0019199	transmembrane receptor protein kinase activity	4/58	80/18352	0.00011877	0.0023129	0.00137039	MET/KIT/EGFR/FLT3	4
GO:0035258	steroid hormone receptor binding	4/58	81/18352	0.000124647	0.0023129	0.00137039	SMAD3/PPARG/FLT3/SRC	4
GO:0016705	oxidoreductase activity, acting on paired donors, with incorporation or reduction of molecular oxygen	5/58	162/18352	0.000158263	0.0027821	0.00164839	NOS2/PTGS2/CYP1A2/PTGS1/CYP3A4	5
GO:0061629	RNA polymerase II-specific DNA-binding transcription factor binding	6/58	267/18352	0.000192502	0.00311085	0.00184318	SMAD3/PPARG/APEX1/FLT3/CREB1/SRC	6
GO:0051213	dioxygenase activity	4/58	91/18352	0.000195592	0.00311085	0.00184318	ALOX5/ALOX15/PTGS2/PTGS1	4
GO:0016922	nuclear receptor binding	4/58	101/18352	0.000291873	0.00443116	0.00262546	SMAD3/PPARG/FLT3/SRC	4
GO:0004712	protein serine/threonine/tyrosine kinase activity	3/58	45/18352	0.000386842	0.00558309	0.00330798	MAPK1/MAPK3/AKT1	3
GO:0005516	calmodulin binding	5/58	200/18352	0.000419319	0.00558309	0.00330798	NOS2/EGFR/MYLK/SLC9A1/AKT1	5
GO:0004955	prostaglandin receptor activity	2/58	10/18352	0.000434612	0.00558309	0.00330798	PPARG/PTGDR2	2
GO:0016725	oxidoreductase activity, acting on CH or CH2 groups	2/58	10/18352	0.000434612	0.00558309	0.00330798	CYP1A2/CYP3A4	2
GO:0004954	prostanoid receptor activity	2/58	11/18352	0.000530114	0.0065577	0.00388543	PPARG/PTGDR2	2
GO:0001221	transcription cofactor binding	3/58	51/18352	0.000560144	0.00668172	0.00395891	SMAD3/CREB1/TERT	3
GO:0140297	DNA-binding transcription factor binding	6/58	347/18352	0.000773989	0.00891421	0.00528166	SMAD3/PPARG/APEX1/FLT3/CREB1/SRC	6
GO:0005539	glycosaminoglycan binding	5/58	232/18352	0.000821426	0.00909906	0.00539118	NLRP3/SELL/SELP/VEGFA/PGF	5
GO:0005172	vascular endothelial growth factor receptor binding	2/58	14/18352	0.000871766	0.00909906	0.00539118	VEGFA/PGF	2
GO:0015562	efflux transmembrane transporter activity	2/58	14/18352	0.000871766	0.00909906	0.00539118	ABCB1/ABCC1	2
GO:0004953	icosanoid receptor activity	2/58	15/18352	0.00100384	0.00952836	0.00564555	PPARG/PTGDR2	2
GO:0035259	glucocorticoid receptor binding	2/58	15/18352	0.00100384	0.00952836	0.00564555	SMAD3/FLT3	2
GO:0070492	oligosaccharide binding	2/58	15/18352	0.00100384	0.00952836	0.00564555	SELL/SELP	2
GO:0070851	growth factor receptor binding	4/58	141/18352	0.00102701	0.00952836	0.00564555	VEGFA/PGF/IL2/SRC	4
GO:0035257	nuclear hormone receptor binding	4/58	144/18352	0.00111043	0.0100239	0.00593916	SMAD3/PPARG/FLT3/SRC	4
GO:0047498	calcium-dependent phospholipase A2 activity	2/58	16/18352	0.00114492	0.0100633	0.00596247	PLA2G2A/PLA2G4A	2
GO:0005506	iron ion binding	4/58	151/18352	0.00132342	0.0113339	0.0067153	ALOX5/ALOX15/CYP1A2/CYP3A4	4
GO:0005518	collagen binding	3/58	70/18352	0.00141112	0.0117829	0.00698134	SMAD3/MMP12/MMP9	3
GO:0004708	MAP kinase kinase activity	2/58	18/18352	0.00145386	0.0118436	0.00701734	MAPK1/MAPK3	2
GO:0005126	cytokine receptor binding	5/58	271/18352	0.00163743	0.0130215	0.00771521	SMAD3/VEGFA/PGF/IL2/SYK	5
GO:0004707	MAP kinase activity	2/58	20/18352	0.00179813	0.0139669	0.00827537	MAPK1/MAPK3	2
GO:0008201	heparin binding	4/58	169/18352	0.00199959	0.0151787	0.00899336	SELL/SELP/VEGFA/PGF	4
GO:0033613	activating transcription factor binding	3/58	80/18352	0.0020712	0.0153729	0.00910846	SMAD3/PPARG/CREB1	3
GO:0051427	hormone receptor binding	4/58	177/18352	0.00236529	0.0171741	0.0101756	SMAD3/PPARG/FLT3/SRC	4
GO:1901981	phosphatidylinositol phosphate binding	4/58	179/18352	0.00246345	0.0175062	0.0103724	ALOX15/PLA2G4A/SLC9A1/AKT1	4
GO:0070330	aromatase activity	2/58	25/18352	0.00281052	0.0195565	0.0115872	CYP1A2/CYP3A4	2
GO:0102567	phospholipase A2 activity (consuming 1,2-dipalmitoylphosphatidylcholine)	2/58	26/18352	0.00303856	0.0202976	0.0120263	PLA2G2A/PLA2G4A	2
GO:0102568	phospholipase A2 activity consuming 1,2-dioleoylphosphatidylethanolamine)	2/58	26/18352	0.00303856	0.0202976	0.0120263	PLA2G2A/PLA2G4A	2
GO:0042910	xenobiotic transmembrane transporter activity	2/58	27/18352	0.00327501	0.0206387	0.0122284	ABCB1/ABCC1	2
GO:0046875	ephrin receptor binding	2/58	27/18352	0.00327501	0.0206387	0.0122284	PIK3CG/SRC	2
GO:0051393	alpha-actinin binding	2/58	27/18352	0.00327501	0.0206387	0.0122284	ADORA2A/PPARG	2
GO:0042626	ATPase-coupled transmembrane transporter activity	3/58	100/18352	0.00389863	0.0241138	0.0142874	ABCB1/CFTR/ABCC1	3
GO:0004497	monooxygenase activity	3/58	101/18352	0.00400904	0.0243458	0.0144249	NOS2/CYP1A2/CYP3A4	3
GO:0015399	primary active transmembrane transporter activity	3/58	107/18352	0.00471156	0.0280273	0.0166062	ABCB1/CFTR/ABCC1	3
GO:0004222	metalloendopeptidase activity	3/58	108/18352	0.00483541	0.0280273	0.0166062	MMP2/MMP12/MMP9	3
GO:0004623	phospholipase A2 activity	2/58	33/18352	0.00486702	0.0280273	0.0166062	PLA2G2A/PLA2G4A	2
GO:0016712	oxidoreductase activity, acting on paired donors, with incorporation or reduction of molecular oxygen, reduced flavin or flavoprotein as one donor, and incorporation of one atom of oxygen	2/58	35/18352	0.00546248	0.0309232	0.018322	CYP1A2/CYP3A4	2
GO:0034061	DNA polymerase activity	2/58	36/18352	0.00577212	0.031095	0.0184237	TERT/POLH	2
GO:0042162	telomeric DNA binding	2/58	36/18352	0.00577212	0.031095	0.0184237	APEX1/TERT	2
GO:0042805	actinin binding	2/58	36/18352	0.00577212	0.031095	0.0184237	ADORA2A/PPARG	2
GO:0042056	chemoattractant activity	2/58	37/18352	0.00608963	0.0322847	0.0191287	VEGFA/PGF	2
GO:1902936	phosphatidylinositol bisphosphate binding	3/58	119/18352	0.00632872	0.032963	0.0195306	ALOX15/SLC9A1/AKT1	3
GO:0008395	steroid hydroxylase activity	2/58	38/18352	0.00641496	0.032963	0.0195306	CYP1A2/CYP3A4	2
GO:0030331	estrogen receptor binding	2/58	42/18352	0.00779351	0.0394399	0.0233681	PPARG/SRC	2
GO:0016709	oxidoreductase activity, acting on paired donors, with incorporation or reduction of molecular oxygen, NAD(P)H as one donor, and incorporation of one atom of oxygen	2/58	45/18352	0.00890707	0.0444024	0.0263084	NOS2/CYP3A4	2
GO:0004715	non-membrane spanning protein tyrosine kinase activity	2/58	46/18352	0.00929317	0.0449565	0.0266367	SYK/SRC	2
GO:0035091	phosphatidylinositol binding	4/58	262/18352	0.00942203	0.0449565	0.0266367	ALOX15/PLA2G4A/SLC9A1/AKT1	4
GO:1901681	sulfur compound binding	4/58	262/18352	0.00942203	0.0449565	0.0266367	SELL/SELP/VEGFA/PGF	4
GO:0001102	RNA polymerase II activating transcription factor binding	2/58	47/18352	0.00968664	0.0455682	0.0269991	SMAD3/CREB1	2
GO:0005178	integrin binding	3/58	144/18352	0.0106563	0.0494335	0.0292893	EGFR/SYK/SRC	3
