# Supplementary material for: VEGF and EGFR signaling pathways are involved in the baicalein attenuation of OVA-induced airway inflammation and airway remodeling in mice
Source: Respir Res. 2024 Jan 4;25:10. doi: 10.1186/s12931-023-02637-6 (PMC10765748; doi:10.1186/s12931-023-02637-6)
Supplement: Supplementary file 6 — Supplementary Material 6: Table S6. Scores of PPI network by cytoHubba [file 12931_2023_2637_MOESM6_ESM.xlsx]

## Sheet: Targets of asthma 
TTD(134)	OMIM(185)	Genecards(1503)
ACE	ABCA1	IL13
ACKR3	ACTA2	CCL11
ADORA1	ACTG2	ALOX5
ADORA2B	ADH1C	TNF
ADRA2C	ADH5	ADRB2
ADRB1	ADRB2	PLA2G7
ADRB2	ALG9	ASRT4
ADRB3	ALMS1	ASRT3
ALOX5	ALOX5	ASRT6
ANGPT1	ALOX5AP	ASRT8
ANGPT2	ARPC1B	MUC7
AOC3	ATXN2	MIR126
ATIII	ATXN8OS	MIR148A
ATP2A2	C3AR1	BRCA2
BDKRB2	C5	HNMT
BKbeta4	CAPN10	HLA-G
CA-IV	CARD11	SCGB3A2
CALC	CASP8	MIR148B
CAMP	CAV3	MIR152
CBR1	CBX5	TBX21
CCL2	CCL24	PTGER2
CCR3	CCR3	NPSR1
CCR4	CCR5	PTGDR
CFB	CCR6	IRAK3
CHR	CD274	CHI3L1
CHRM	CD74	FLG
CHRM2	CDHR3	IL4R
CHRM3	CDSN	MS4A2
CHRM4	CFTR	MIR155
CHRM5	CHI3L1	SPINK5
CHRNA7	CHIA	ATOD3
COX	CISH	RNASE3
COX-2	CLCA1	IL5
CSF2	CLEC1A	IL4
CSF2RB	CLEC7A	IGES
CTSB	COL5A1	IL3
CTSK	CPN1	STAT1
CTSL	CX3CR1	ADA
CTSS	CXCL12	NOD2
CXCR2	CXCR1	IL10
CYP26A1	CYSLTR2	CFTR
CYSLTR1	DAP3	ADAM33
CYSLTR2	DDX41	CCL5
D2R	DENND1B	CXCL8
ESRRA	DOCK8	IFNG
F2	DPP10	HLA-DRB1
FCERG	ELOVL4	IGHE
FLAP	FABP4	CCL17
GR	FCER1A	TGFB1
GS	FCGR2A	SERPINA1
H1R	FCGR2B	IL17A
H4R	FKBP5	CYSLTR1
HR	FLG	COMT
HSP20	FLG2	CASP8
HSP90	GABRA2	FCGR2A
IL13	GABRB2	EPX
IL13RA2	GAD1	TLR4
IL17	GAD2	TLR2
IL17R	GATA3	IL18
IL23	GBA	CCL26
IL33	GLCCI1	IL9
IL4	GRHL2	TSLP
IL4R	GTF2H5	ICAM1
IL5	H3C1	STAT6
IL5RA	HAVCR1	ITGAM
IL9	HDAC3	CCL3
ITGA4	HLA-C	GATA3
ITGA4/B1	HLA-DRB1	VCAM1
ITGA5	HLA-G	IL16
JAK-1	HNMT	CTLA4
JAK-2	HPS1	CD69
JAK-3	HRH1	CCL24
KC	ICOS	HAVCR1
KCNMA1	IFNG	SCGB1A1
L-CaC	IFNGR1	CYSLTR2
LTB4R	IFT172	ALOX15
LTB4R2	IL10	LTC4S
LTR	IL11RA	COL26A1
MAP3K9	IL12B	CSF2
MC4R	IL13	DENND1B
MCL1	IL17F	IL6
MME	IL25	IL2
MMP-12	IL31	IL1B
MOP	IL33	ITK
MPIP1	IL4	CD14
NFKB	IL5	DPP10
NOS2	IL6R	ORMDL3
NR3C1	IL9	CDHR3
OPR	IPO8	IL33
OX40	IRAK3	CD4
p38	IRF4	CCL2
PDE	IRGM	CCR6
PDE3	ITGB6	FCER2
PDE3A	JAK1	HLA-DQB1
PDE4	JAML	ELANE
PDE4A	KCNMB1	TLR9
PDE4B	KCNMB2	IL1A
PDE4D	LEP	NGF
PDE5A	LRBA	CXCL10
PK	LTA	VIP
PLA2G1B	LTB4R2	PRG2
PRSS1	LTC4S	NPSR1-AS1
PTAFR	LY96	KITLG
PTGDR	MARCKS	CCR3
PTGDR2	MGP	MBL2
PTGER3	MIA3	SERPINA3
PTGER4	MIR126	CCL22
PTGIR	MMP1	CMA1
PTK	MMP12	PHF11
ROCK	MS4A2	TAC1
ROS	MTOR	IL2RA
SCN10A	MUC5AC	IL1R1
SCN9A	MUC5B	CCL7
SEL	MUC7	ATOD1
SELE	MYL3	ATOD5
SELL	NCKAP1L	ATOD6
SELP	NFKB1	SFTPD
SERPINE1	NFKB2	GSTP1
SYK	NKAIN2	MPO
TACR1	NOD1	CCR4
TACR2	NPSR1	CSF3
TACR3	NPSR1-AS1	PDE4A
TBXA2R	NR1I2	TIMP1
TBXAS1	ORMDL1	FOXP3
TLR7	ORMDL2	CD40
TLR9	PDCD1LG2	SELP
TNF	PDE11A	TACR1
TNFR	PDE4D	CXCR3
TOP2	PEX5	ICOSLG
TRPV1	PGM3	HLA-DPB1
TSLP	PHF11	TPT1
TYK2	PLA2G4A	F2RL1
UTS2R	PLA2G7	HRH1
VIPR	PLG	SELE
	POSTN	CCL4
	PPCS	MMP9
	PTAFR	IL1RN
	PTEN	BDNF
	PTGDR2	PTGDR2
	PTGER3	IL31
	PTPN6	MUC5AC
	RIC1	SYK
	RUNX3	TLR1
	SART1	CD86
	SATB1	PPBP
	SCGB1A1	SELL
	SCGB3A2	IL1RL1
	SCN11A	CCL13
	SDCCAG8	ALOX5AP
	SELP	TRPV1
	SETDB2	BMP6
	SIK3	IL21R
	SLC11A1	ADORA2A
	SNCA	TLR3
	SP110	HDAC2
	SPINK5	IGFBP3
	SPRR2A	NPY
	SPRR2B	FAS
	STAT4	CREB1
	STAT6	JUN
	STIM1	POMC
	TALDO1	KNG1
	TAS2R10	CALCA
	TAS2R14	CXCR1
	TAS2R31	CSF1
	TBP	GHRL
	TGFBR1	TLR6
	TIRAP	ADIPOQ
	TLR2	INS
	TLR3	HP
	TLR4	CXCR2
	TNC	F3
	TNF	THPO
	TNFRSF4	BGLAP
	TNFSF10	JAK2
	TNIP1	PPARG
	TPT1	ABCB1
	TRAF5	NOS2
	TRAIP	NOS1
	TRBC1	ABCC1
	USP38	ADRB1
	VDR	CP
	VEGFA	F2
	VPS51	P2RY12
	WDR19	MAPK3
		ADORA1
		ADORA2B
		F2R
		FASLG
		LEP
		NLRP3
		ADCY10
		ADCY9
		ITGA2
		CXCL1
		HLA-DQA1
		TPSAB1
		GSTM1
		SST
		CD80
		CLCA1
		IL17F
		LPO
		RASGRP4
		IL9R
		ATOD7
		ATOD8
		ATOD9
		CLC
		MYLK
		NR3C1
		TBXA2R
		EDN1
		PTGS1
		HRH2
		FCER1A
		IL11
		AGTR1
		MME
		SLC6A4
		CD40LG
		CD44
		GAPDH
		IL5RA
		C5AR1
		CRH
		GAL
		POSTN
		IL7
		CPA3
		RNASE2
		CXCR4
		MMP2
		CYP3A4
		MMP1
		PLAU
		MAPK14
		VDR
		G6PD
		NFKBIA
		SOD2
		CAT
		CYP2C9
		ARG1
		EIF4E
		GSR
		CYP3A5
		ITGA4
		PIK3CG
		RYR2
		OPRM1
		TF
		SDHB
		AKR1B1
		ADRA1B
		HLA-DRA
		FGA
		PITX2
		PLA2G2A
		ADORA3
		CD28
		CD79A
		LAT
		F2RL3
		NPPA
		ADRB3
		CXCL12
		ARG2
		FKBP5
		KLK3
		LTB4R
		LTA4H
		MMP12
		RAPGEF3
		TNFSF10
		ADM
		PNMT
		NOD1
		SP1
		TNFRSF10A
		SLC22A2
		SLC22A3
		ACP1
		CCR8
		FCER1G
		HAVCR2
		GRK5
		CHIA
		CHIT1
		IL12B
		IL12RB2
		MB
		TACR2
		SERPINA6
		VTN
		ADAM8
		AREG
		ADCYAP1
		IL18R1
		ADAMTSL1
		HLA-DPA1
		GNRH1
		HBG2
		IL13RA1
		PF4
		CXCL5
		HLA-DOA
		IL13RA2
		TLR10
		HLA-DQA2
		GLCCI1
		FGFBP2
		C5orf46
		PVT1
		CLEC7A
		CLEC1A
		BCL11B
		JAK1
		STAT5B
		KIT
		DDX41
		CPN1
		FLG-AS1
		WDR46
		FBN1
		CDSN
		EP300
		ITGB2
		TGFBR1
		TGFBR2
		CHAT
		GMPPA
		ASIC4-AS1
		GER
		MIF
		PLOD1
		CREBBP
		NKX2-1
		NEK9
		MIR22
		USB1
		PLCG2
		ERCC2
		ELOVL4
		PEX5
		GP1BB
		TRAIP
		GRHL2
		MPLKIP
		VPS51
		ERMP1
		SFTA3
		RIC1
		DEL18Q
		ATP12A
		PDGFRA
		ACE
		PGM3
		TET2
		IL6R
		NSD1
		C19orf12
		HARS1
		PAND1
		EOE1
		EOE2
		PAND2
		PAND3
		ATP4A
		HMOX1
		CARD11
		TGIF1
		CARMIL2
		FGFR1
		ASXL1
		DOCK8
		ALMS1
		BBS2
		BBS4
		SRSF2
		BBS10
		GTF2H5
		BBS1
		BBS5
		BBS7
		BBS9
		EGF
		THBD
		KLK7
		MTOR
		NFKB2
		MAPK1
		BCR
		CBL
		EDNRA
		PTCH1
		SHH
		GLI2
		LIG4
		KCNN4
		IDS
		ODC1
		USP7
		STXBP1
		RUNX1
		CDKN1C
		FGF8
		IL6ST
		IGF2
		STX1A
		SLC9A3
		SLC11A1
		ALAD
		CRKL
		GSTM3
		GP9
		LIFR
		TALDO1
		CDON
		DLL1
		GP1BA
		HMGA2
		LMX1B
		SEC24C
		PEPD
		GCLC
		NPHP1
		SCN4A
		SDHD
		TRIM32
		GAS1
		HIRA
		HFE
		NODAL
		NSUN2
		SUFU
		SOCS1
		TBX1
		RREB1
		SIX3
		ZIC2
		ARL6
		ATRIP
		COX4I2
		FOXH1
		SDCCAG8
		TGM5
		TREX1
		AFF4
		CEACAM3
		CEACAM6
		JMJD1C
		LRBA
		TDGF1
		SLC6A14
		SUZ12
		SIK3
		KIF7
		PLAG1
		TBCK
		SLC26A9
		TTC8
		WAC
		CLIC2
		MKKS
		RAB39B
		DCTN4
		ARVCF
		CLCA4
		DISP1
		LZTFL1
		NCKAP1L
		MIA3
		WDR19
		ASTN2
		CCDC28B
		IFT27
		WDPCP
		UFD1
		ARSL
		BBS12
		ZDHHC24
		CEP19
		BBIP1
		ODAD3
		PSORS1C1
		DOP1A
		DOCK8-AS1
		MTOR-AS1
		SEPT5-GP1BB
		CFTR-AS1
		LOC105373021
		ATRIP-TREX1
		GH-LCR
		LOC106050102
		LOC107303343
		LOC111674463
		LOC111674472
		LOC111674475
		LOC111674477
		LOC113633877
		LOC113664106
		DUPXQ28
		DEL16P13.3
		DEL22Q11.2
		ENPP3
		GHITM
		CD8A
		TGM3
		SFTPA1
		IFNA1
		IVL
		TMEM79
		LORICRIN
		PIK3C2A
		CAMP
		CYP4F22
		DEFB4A
		TNFRSF8
		DSG1
		PRTN3
		SFTPA2
		CXCL9
		GPT
		TTLL1
		MMP3
		KCNJ11
		DEFB103B
		DEFB103A
		STAT3
		IL2RB
		CX3CR1
		TMPO
		LGALS3
		SOCS3
		IL31RA
		FCGR1A
		S100A7
		CRLF2
		CCL18
		CCL27
		MIR142
		IL21R-AS1
		IFNB1
		GBA
		TPMT
		CTSG
		HRH4
		IL10RA
		TGM1
		TXK
		CANX
		FCGR3A
		IL12RB1
		CCL20
		CSTA
		NTF3
		CTSE
		ICAM3
		KLK5
		LTA
		LALBA
		CD83
		PSIP1
		PI3
		CCL1
		IL17D
		CSN3
		CSN1S1
		IFIH1
		HLA-B
		CRP
		FMR1
		CD209
		IL15
		H2AC18
		TOR1B
		ALB
		NTS
		EGFR
		CHUK
		CASP1
		DDX58
		HSP90AA1
		TLR7
		IRF3
		IRF7
		FURIN
		COL5A1
		VDAC1
		IDO1
		NEU1
		CCK
		S100A8
		PTX3
		RPS6KA3
		FLNA
		SMAD3
		PTGS2
		MMP8
		GNB3
		PDCD1
		ABCC8
		ELN
		MECP2
		SLC26A2
		PYY
		COL5A2
		KLK4
		KLK6
		KDM4C
		CTRL
		SLPI
		DSC1
		KLK14
		DCD
		ZNF750
		SPINK9
		MIR21
		VEGFA
		PRODH
		KRT1
		EPHX1
		IFNGR1
		PRKG1
		DRD2
		FN1
		ANXA1
		ENO2
		KRT14
		MUC1
		SCP2
		HTR3A
		CASP14
		PHYH
		PAFAH1B1
		STS
		AVPR1B
		CD274
		SFTPC
		ALOX12B
		ABCA12
		KRT10
		PRL
		U2AF1
		ALOXE3
		CD63
		S100A9
		BPI
		MUC5B
		IFRD1
		NPTN
		PDCL
		SERPINB1
		FKBP14
		GHRH
		NIPAL4
		TMEM67
		FLG2
		PNPLA1
		SRY
		RPTN
		HRNR
		ASPRV1
		MT-ATP6
		LCE3B
		MIR146A
		MIR210
		MIR10A
		MIR9-1
		ERCC6
		IFNA2
		HAO1
		PACRG
		DYNLT1
		KIR3DL3
		TP53
		TERT
		PIK3CB
		HTR2A
		MYD88
		EIF2AK2
		PPIA
		XPO1
		ISG15
		RANBP2
		ITCH
		PML
		TMPRSS2
		EIF2S1
		PABPN1
		TRIM25
		ANP32A
		KPNA3
		KPNB1
		NUP98
		SLC25A6
		MX1
		IFITM3
		DNAJC3
		NXF1
		CALCOCO2
		IVNS1ABP
		NLRX1
		RSAD2
		CPSF4
		ANP32B
		IK
		HERC5
		KPNA5
		MX2
		ZBP1
		CHD6
		STAU1
		SMU1
		PAF1
		MORC3
		FAM76B
		RRP1B
		TTC38
		FAM81B
		OR4D10
		FAM216A
		RTRAF
		WDR87
		OR8K3
		CD2
		FIP1L1
		CCND1
		MDM2
		SLC9A1
		TGFB2
		ACTA2
		CYP2C19
		SCN9A
		GABBR1
		GPT2
		KDM1A
		SMAD2
		TGFB3
		ALDH18A1
		DRD3
		CRHR1
		GZMB
		MYH11
		MSR1
		MKI67
		SLC2A10
		SALL1
		CDX2
		GPX7
		RPIA
		P2RX3
		PGC
		ACTL6A
		ASCC1
		GCG
		MFAP5
		CALB2
		CTHRC1
		GAST
		FOXJ1
		EPRS1
		MLN
		PGA3
		SDAD1
		ZNF469
		CAPN14
		FAM120AOS
		NEXMIF
		MIR200C
		MIR30E
		MIR140
		MIR199A1
		PDGFRB
		FLT3
		IGF1
		DGKE
		ERCC3
		GUSB
		F9
		SMPD1
		ATP7A
		STAT5A
		GNPAT
		SUOX
		ARSB
		AGPS
		GALR1
		MBP
		BEST1
		FAR1
		DNASE1L3
		PSMD12
		PEX7
		RNASEH2A
		SERPINB8
		DNASE1
		SPTBN2
		CETN2
		GJC2
		CEP290
		TSHZ1
		RNASEH2C
		SLC35C1
		SERPINB4
		RNASEH2B
		NETO1
		NELFA
		SLAMF8
		SALL3
		PEX5L
		ZNF516
		TTC28
		TULP4
		ZNF236
		CEP295
		CPB2
		CTNNA3
		ACRV1
		BRAF
		MET
		RET
		CDC42
		GAD1
		NOTCH1
		SOD1
		MAOA
		LRRK2
		TSC2
		SMAD4
		SLC6A3
		PTPRC
		ACTB
		ACVRL1
		PDGFB
		SNCA
		WAS
		ABCA3
		CD19
		CD36
		APC
		GLRB
		HTR2C
		COL2A1
		GGT1
		MMP7
		TPH2
		SLC6A2
		DRD4
		ADRA1A
		HCFC1
		GRM7
		COL1A2
		ITGA3
		GFAP
		HTR1A
		PHB
		MAT2A
		TSC1
		SMAD6
		SCN10A
		CCKAR
		AVPR1A
		COL3A1
		CCR5
		GAD2
		PSMB9
		AICDA
		ABAT
		CCKBR
		DRD1
		FBLN5
		FUS
		HTR1B
		RNASEL
		TXN
		BTD
		GABRA3
		HCRTR1
		HMGB1
		KRT16
		FGF14
		FIG4
		NPPB
		MPZ
		TPH1
		TNFSF13B
		SLC44A1
		SFTPB
		TOR1A
		ASIC1
		CRHR2
		IRF4
		HLCS
		GREM1
		EFEMP2
		FARSB
		MSMO1
		MYBPC1
		MBTPS1
		NPY5R
		LTBP1
		TSPO
		PTK7
		TNNT1
		COPA
		TRH
		SLC6A11
		RGS2
		RECQL4
		BHLHE40
		CEACAM5
		CXCL11
		FGF7
		G6PC3
		GRP
		FBN2
		SOD3
		RCOR1
		SLAMF7
		SCN11A
		VPS37A
		CD5
		CDC5L
		CPA4
		PPL
		MARCO
		LTBP4
		ZMYM2
		ASIC2
		PLRG1
		PLA2R1
		PRKN
		CCN2
		DYNC2H1
		DNAJC13
		EML4
		IFI27
		LAPTM4A
		CFHR2
		FAF2
		NACA
		SULT1A3
		SIGLEC8
		SENP8
		ANO2
		CCR10
		BCL7B
		LCOR
		KDM1B
		PRPF19
		SIGLEC5
		TMEM132D
		EVPL
		FAM111B
		GZF1
		TUT1
		ZMYM3
		CDH26
		EPC2
		EPPIN
		NARS1
		AMY1A
		ERVW-1
		SDK2
		COL6A5
		CLEC5A
		DCAF11
		TENM4
		PLEKHG1
		DAOA
		ANKAR
		GGT2
		NSMCE3
		EEF2KMT
		MIR143
		MIR27A
		MIR34A
		NEAT1
		MIR125A
		MIR125B1
		MIR16-1
		MIR17
		MIR222
		MIR223
		MIR132
		MIR150
		MIR192
		MIR200A
		MIR29A
		MIRLET7D
		MIR122
		MIR124-1
		MIR141
		MIR145
		NEMP2
		GGTLC3
		MIR29B1
		MIR30B
		MIR23A
		MIR34C
		MIR149
		MIR200B
		MIR221
		MIR93
		MIR214
		MIRLET7B
		MIR127
		MIR20A
		MIR373
		MIR196A1
		MIR19A
		MIR182
		MIR23B
		MIR30A
		MIR92A1
		MIRLET7G
		MIRLET7I
		MIRLET7E
		MIR139
		MIR146B
		MIR31
		RNU4ATAC
		DAOA-AS1
		MIR15B
		MIR574
		MIR18A
		MIR24-1
		MIR28
		MIR29C
		MIR483
		MIR106A
		MIR181A1
		MIR342
		MIR455
		MIR144
		MIR335
		MIR193A
		MIR423
		MIR151A
		MIR19B1
		MIR338
		RNU6-1
		MIR424
		MIR486-1
		RNU5A-1
		MIR15A
		MIR532
		MIR488
		RNU6ATAC
		MIR3614
		NOTCH2NLC
		TMPO-AS1
		LINC01136
		BANCR
		TGFB2-AS1
		TGFB2-OT1
		LOC101448202
		FRAXA
		ETM2
		LOC106627981
		LOC113939944
		AKT1
		CTNNB1
		PTPN11
		HSPB1
		HDAC4
		ITGA2B
		NOS3
		NTRK3
		PRKCA
		SRC
		CALR
		CASP3
		CDH1
		FLT1
		KCNQ1
		PSMB8
		ITGB3
		MYH9
		TRPV4
		SMARCA2
		PRKDC
		SCN5A
		PLK1
		HDAC1
		LPL
		LYN
		NTRK1
		SLC12A2
		SMARCA4
		VCP
		RIPK1
		CASP10
		AK2
		ANXA2
		CAV1
		GLA
		GSN
		KRT18
		F7
		KCNJ1
		MITF
		NRAS
		POLH
		KAT2B
		NF2
		TBK1
		TFRC
		SGK1
		VWF
		PLG
		TNFRSF1A
		SCNN1B
		C3
		ATF6
		DDB2
		AQP3
		CSK
		ENTPD1
		HSPD1
		IRF5
		GATA1
		HDAC8
		HSPA5
		HSPA8
		HIF1A
		GJB1
		KAT2A
		TLR5
		FADD
		MYH10
		MYH7
		PCSK1
		KAT5
		KDM6A
		MPL
		RAB11A
		SCNN1A
		TFAP2A
		TKT
		TGM2
		TTN
		PTK6
		SLC18A2
		TAP1
		TUBB1
		TUBG1
		ABCB4
		ASAH1
		ACLY
		CA4
		CLCN2
		CES1
		ARSA
		HSPG2
		F8
		FECH
		PSMA6
		MEN1
		PDP1
		P2RY2
		MASP2
		PRKG2
		SLC4A4
		SLC26A3
		SCNN1G
		CYP1A2
		DDIT3
		ANXA5
		ADAR
		CR1
		ERN1
		EIF2S3
		GALNS
		GPC3
		IFNAR1
		GUCY2C
		CFLAR
		HDC
		EZR
		EHMT1
		MYH14
		PSMB4
		PKD1
		STUB1
		SLC9A3R1
		UBE2L3
		XBP1
		PRSS1
		RAB5A
		AKAP13
		DCLRE1C
		CLCN4
		APEX1
		CES2
		EXO1
		GALC
		HERC2
		INVS
		DNAJC5
		GNE
		GP6
		GNS
		HNF1B
		LAMP2
		MYO5B
		NANS
		PSMA1
		PSMA3
		PSMA4
		PSMB1
		PSMB5
		PSMD4
		PSMD2
		PSMD7
		KDM5C
		LTF
		SI
		RBP4
		PRSS8
		PSMA7
		SYP
		TAP2
		SGSH
		RLBP1
		XRCC4
		AMFR
		DAB2
		DNAJB1
		CLCN5
		CD34
		CD9
		HSPH1
		IFI16
		KAT6A
		GZMA
		GC
		LCN2
		LBP
		KRT13
		KAT6B
		IDUA
		NAT2
		LNX1
		PSMA2
		PSMA5
		PSMC3
		PSMC5
		PSMD3
		POLE2
		PSMD14
		M6PR
		SAMHD1
		SNAP29
		SPINK1
		SLC26A4
		SLC27A5
		UBE3B
		UBC
		RAB11B
		PGF
		RIPK3
		ROM1
		RNF5
		RPS27A
		AIM2
		CDKN3
		ANXA6
		CLCN3
		CHGA
		CERK
		ERLIN1
		HSPA4
		CUL7
		GJC1
		NAGLU
		PSME2
		PCNT
		MOGS
		NAGS
		SEC61A1
		RNMT
		SUMF1
		TPP2
		SLC4A5
		SLC4A7
		UBE2J1
		SMN1
		SMN2
		ALG14
		AMBP
		ANO1
		AFF2
		ASAH2
		ARL2
		CAPN10
		FGF18
		EIF4H
		GOPC
		IQCB1
		KIF3A
		KMT2D
		GTF2H4
		EHD1
		HS2ST1
		IFT88
		MIP
		MLKL
		NIPBL
		NHEJ1
		PSMB3
		PSMC2
		PSMC4
		PSMD11
		MGAM
		PDZK1
		NBEAL2
		PLCZ1
		SMPD2
		PSMB2
		SLC35A3
		SLC6A17
		SLC26A8
		SMCHD1
		RHCE
		RPGR
		TOP3B
		TUBB6
		ALG11
		DPEP2
		DMBT1
		CLCA2
		CERS1
		ERLIN2
		HSPE1
		IGSF3
		KATNB1
		GP5
		CXCL2
		MKS1
		NCBP2
		NPHP4
		PSMC6
		PNPLA3
		PSMD8
		PDPN
		MAVS
		PHF6
		SMPD3
		PSMD1
		TRAPPC3
		SLC9A3R2
		SGMS1
		RAB3D
		PPY
		SRCAP
		ZNF331
		ABCF2
		DEFB1
		GAS2
		GTF2H2
		LAT2
		IFT172
		NCBP1
		VPS13B
		AHSA1
		ALG12
		ANKRD26
		DNAH8
		DERL2
		ARSF
		DNASE2
		HGSNAT
		MUC4
		MUC6
		MYO18A
		MRGPRX2
		NPHP3
		LYAR
		OBSL1
		NSUN5
		PITPNM1
		STAP2
		RPGRIP1L
		REG3A
		SMTN
		VAX2
		DERL1
		CELA3B
		IFT74
		KRT24
		GUCA2A
		KLRG1
		PSMA8
		NSUN6
		UBXN11
		UPK1A
		RNF185
		BPIFA1
		CEP78
		ERLEC1
		HAPLN2
		LACTB
		IFT80
		MEI1
		TAS2R38
		TDRD3
		TMEM216
		ORMDL2
		RLN1
		DESI2
		CROCC
		GLYATL1
		PDZD3
		MAGOHB
		RTTN
		SMPDL3B
		ARSH
		CEP97
		CENPL
		FAM120C
		GMCL1
		COBL
		MT-CO1
		POLN
		TMC4
		SHE
		UVSSA
		RALYL
		PGAM5
		STING1
		TNP1
		WTIP
		H4-16
		MT-ND1
		PRR11
		PAGR1
		NSUN7
		TANC1
		ZNF599
		ZNF181
		BPIFB1
		H4C1
		H2BC21
		EFL1
		PCSK1N
		WHRN
		ZNF30
		BUD23
		H2AC20
		MTERF4
		PATJ
		SEPTIN5
		TMEM178A
		ELOA
		H4C2
		CGAS
		PPP1R35
		DRC7
		H4C11
		H4C12
		H4C3
		H4C8
		H4C9
		TM6SF2
		H4C14
		H4C6
		SPRR2B
		H4C13
		H4C5
		RMRP
		H4C15
		H4C4
		SCGB2B2
		STPG3
		MIR26B
		TRAPPC2B
		H3-2
		SCARNA2
		ALMS1P1
		HFE-AS1
		TALDO1P1
		CFM1
		LOC106050103
		LOC108491823
		LOC111674464
		LOC111674465
		LOC111674466
		LOC111674467
		LOC111674470
		LOC111674471
		LOC111674473
		LOC111674474
		LOC111674476
		LOC111674478
		LOC111674479
		LOC113633875
		LOC113633876
		LOC113664107
		LOC113523647
		LOC113604967

## Sheet: Targets of baicalein
BATMAN(11)	STITCH(10)	SwissTargetPrediction(104)	SEA(77)
PTGDR2	ALOX12	KDM4E	MPG
PLA2G2A	AKT1	XDH	APP
GLO1	MMP2	ALOX15	ABCG2
PPARG	MMP9	CDK1	AHR
PTGR2	PLAU	ALOX12	AKR1B10
PTGS1	CYP1A2	GRK6	AKR1C1
PTGS2	CYP3A4	CYP19A1	AKR1C2
PPARA	MAPK1	CA7	AKR1B1
CRYZ	ALOX15	CA12	AMY1A
VKORC1	CDK4	CA4	AR
NQO1		ABCB1	MAOA
		CYP1B1	APEX1
		HSD17B1	CALM1
		AKR1B1	CBR1
		CDK5R1	CBS
		CA2	CDK5R1
		CCNB3	COMT
		CDK6	CYP1A1
		CA1	CYP1A2
		CA9	CYP1B1
		ABCG2	CYP2C8
		CBR1	CREB1
		ESR2	DAPK1
		ESR1	ODC1
		ACHE	HSD17B3
		ADORA1	DBH
		ADORA2A	DUSP22
		PTGS2	ELAVL1
		PTPRS	ELAVL3
		AMY1A	GPR35
		FLT3	GRK6
		IKBKB	GSTA1
		NTRK2	GSTO1
		AR	HSPA1A
		NOX4	IL2
		MAOA	KCND3
		SYK	KDM4E
		GSK3B	GLO1
		ABCC1	ALOX12
		TTR	ALOX15
		CSNK2A1	SELL
		CFTR	SELP
		AKR1B10	ABCB1
		TNKS2	ABCC1
		TNKS	NEK6
		HSD17B2	NLRP3
		BCHE	NOX4
		ADORA3	NQO1
		TERT	NR4A2
		LCK	NUAK1
		PFKFB3	DAO
		PIM1	PCSK7
		PARP1	PGF
		ALOX5	POLH
		APP	POLI
		CALM1	PON1
		ARG1	ACP1
		NOS2	PTPN13
		GLO1	PTPN22
		MMP9	PTPN6
		MMP2	PTPN9
		MMP12	PTPRG
		CD38	PTPRS
		TOP1	SIGMAR1
		NAE1	ST6GAL1
		EGFR	SLC9A1
		SRC	SMAD3
		TYR	TERT
		AHR	TNKS
		ESRRA	TNKS2
		KIT	TNNC1
		OPRD1	TNNI3
		CYP1A1	TNNT2
		AURKB	TTR
		PIK3CG	NAE1
		MAPT	VEGFA
		TOP2A	XDH
		INSR
		MYLK
		APEX1
		IGF1R
		KDR
		PLK1
		MET
		ALK
		AXL
		PTPN1
		ST6GAL1
		SLC22A12
		GPR35
		FYN
		TACR2
		PRKDC
		MAPK3
		BACE1
		SIRT1
		PLA2G2A
		PLA2G4A
		CA6
		CDK2
		CDK5
		CDK1
		CCNB1
		CCNB2

## Sheet: Common targets
Gene name(58)
MMP2
PLAU
NOS2
MET
ALOX5
NLRP3
SMAD3
SELL
PLK1
PLA2G2A
MAOA
ADORA2A
ESRRA
PPARG
ALOX15
ABCB1
PLA2G4A
SELP
KIT
TACR2
PTGS2
ARG1
PRKDC
VEGFA
APEX1
MMP12
PTGDR2
AMY1A
CYP1A2
CA4
MAPK1
PGF
PIK3CG
EGFR
MYLK
FLT3
ADORA1
IL2
CREB1
SYK
ADORA3
MAPK3
SLC9A1
AKR1B1
TERT
CFTR
PTPN6
SRC
ODC1
POLH
ACP1
AKT1
ABCC1
PTGS1
CYP3A4
COMT
CBR1
MMP9
