# Supplementary material for: VEGF and EGFR signaling pathways are involved in the baicalein attenuation of OVA-induced airway inflammation and airway remodeling in mice
Source: Respir Res. 2024 Jan 4;25:10. doi: 10.1186/s12931-023-02637-6 (PMC10765748; doi:10.1186/s12931-023-02637-6)
Supplement: Supplementary file 7 — Supplementary Material 7: Table S7. Target gene information [file 12931_2023_2637_MOESM7_ESM.xlsx]

## Sheet: KEGG pathway
ID	Description	GeneRatio	BgRatio	pvalue	p.adjust	qvalue	geneID	Count
hsa05205	Proteoglycans in cancer	12/55	205/8093	8.53e-09	8.99e-07	3.75e-07	MMP2/PLAU/MET/VEGFA/MAPK1/EGFR/MAPK3/SLC9A1/PTPN6/SRC/AKT1/MMP9	12
hsa04926	Relaxin signaling pathway	10/55	129/8093	1.19e-08	8.99e-07	3.75e-07	MMP2/NOS2/VEGFA/MAPK1/EGFR/CREB1/MAPK3/SRC/AKT1/MMP9	10
hsa05219	Bladder cancer	7/55	41/8093	8.49e-09	8.99e-07	3.75e-07	MMP2/VEGFA/MAPK1/EGFR/MAPK3/SRC/MMP9	7
hsa04520	Adherens junction	8/55	71/8093	2.05e-08	1.17e-06	4.86e-07	MET/SMAD3/MAPK1/EGFR/MAPK3/PTPN6/SRC/ACP1	8
hsa04611	Platelet activation	9/55	124/8093	1.22e-07	4.62e-06	1.93e-06	PLA2G4A/MAPK1/PIK3CG/MYLK/SYK/MAPK3/SRC/AKT1/PTGS1	9
hsa04370	VEGF signaling pathway	7/55	59/8093	1.17e-07	4.62e-06	1.93e-06	PLA2G4A/PTGS2/VEGFA/MAPK1/MAPK3/SRC/AKT1	7
hsa00590	Arachidonic acid metabolism	7/55	61/8093	1.48e-07	4.82e-06	2.01e-06	ALOX5/PLA2G2A/ALOX15/PLA2G4A/PTGS2/PTGS1/CBR1	7
hsa04014	Ras signaling pathway	11/55	232/8093	3.34e-07	9.47e-06	3.95e-06	MET/PLA2G2A/PLA2G4A/KIT/VEGFA/MAPK1/PGF/EGFR/FLT3/MAPK3/AKT1	11
hsa04625	C-type lectin receptor signaling pathway	8/55	104/8093	4.19e-07	9.51e-06	3.97e-06	NLRP3/PTGS2/MAPK1/IL2/SYK/MAPK3/SRC/AKT1	8
hsa05230	Central carbon metabolism in cancer	7/55	70/8093	3.89e-07	9.51e-06	3.97e-06	MET/KIT/MAPK1/EGFR/FLT3/MAPK3/AKT1	7
hsa04151	PI3K-Akt signaling pathway	13/55	354/8093	4.71e-07	9.72e-06	4.06e-06	MET/KIT/VEGFA/MAPK1/PGF/PIK3CG/EGFR/FLT3/IL2/CREB1/SYK/MAPK3/AKT1	13
hsa04726	Serotonergic synapse	8/55	115/8093	9.08e-07	1.59e-05	6.62e-06	ALOX5/MAOA/ALOX15/PLA2G4A/PTGS2/MAPK1/MAPK3/PTGS1	8
hsa01521	EGFR tyrosine kinase inhibitor resistance	7/55	79/8093	8.98e-07	1.59e-05	6.62e-06	MET/VEGFA/MAPK1/EGFR/MAPK3/SRC/AKT1	7
hsa04015	Rap1 signaling pathway	10/55	210/8093	1.18e-06	1.91e-05	7.98e-06	MET/ADORA2A/KIT/VEGFA/MAPK1/PGF/EGFR/MAPK3/SRC/AKT1	10
hsa00591	Linoleic acid metabolism	5/55	29/8093	1.26e-06	1.91e-05	7.98e-06	PLA2G2A/ALOX15/PLA2G4A/CYP1A2/CYP3A4	5
hsa05208	Chemical carcinogenesis - reactive oxygen species	10/55	223/8093	2.04e-06	2.89e-05	1.21e-05	MET/VEGFA/CYP1A2/MAPK1/EGFR/MAPK3/SRC/ACP1/AKT1/CBR1	10
hsa04371	Apelin signaling pathway	8/55	138/8093	3.61e-06	4.33e-05	1.81e-05	NOS2/SMAD3/MAPK1/PIK3CG/MYLK/MAPK3/SLC9A1/AKT1	8
hsa04915	Estrogen signaling pathway	8/55	138/8093	3.61e-06	4.33e-05	1.81e-05	MMP2/MAPK1/EGFR/CREB1/MAPK3/SRC/AKT1/MMP9	8
hsa05215	Prostate cancer	7/55	97/8093	3.62e-06	4.33e-05	1.81e-05	PLAU/MAPK1/EGFR/CREB1/MAPK3/AKT1/MMP9	7
hsa01522	Endocrine resistance	7/55	98/8093	3.88e-06	4.41e-05	1.84e-05	MMP2/MAPK1/EGFR/MAPK3/SRC/AKT1/MMP9	7
hsa05167	Kaposi sarcoma-associated herpesvirus infection	9/55	194/8093	5.32e-06	5.75e-05	2.4e-05	PTGS2/VEGFA/MAPK1/PIK3CG/CREB1/SYK/MAPK3/SRC/AKT1	9
hsa04072	Phospholipase D signaling pathway	8/55	148/8093	6.09e-06	6.01e-05	2.51e-05	PLA2G4A/KIT/MAPK1/PIK3CG/EGFR/SYK/MAPK3/AKT1	8
hsa04664	Fc epsilon RI signaling pathway	6/55	68/8093	5.9e-06	6.01e-05	2.51e-05	ALOX5/PLA2G4A/MAPK1/SYK/MAPK3/AKT1	6
hsa05226	Gastric cancer	8/55	149/8093	6.4e-06	6.06e-05	2.53e-05	MET/SMAD3/ABCB1/MAPK1/EGFR/MAPK3/TERT/AKT1	8
hsa04510	Focal adhesion	9/55	201/8093	7.11e-06	6.45e-05	2.69e-05	MET/VEGFA/MAPK1/PGF/EGFR/MYLK/MAPK3/SRC/AKT1	9
hsa04921	Oxytocin signaling pathway	8/55	154/8093	8.18e-06	7.14e-05	2.98e-05	PLA2G4A/PTGS2/MAPK1/PIK3CG/EGFR/MYLK/MAPK3/SRC	8
hsa05207	Chemical carcinogenesis - receptor activation	9/55	212/8093	1.09e-05	9.16e-05	3.82e-05	VEGFA/CYP1A2/MAPK1/EGFR/CREB1/MAPK3/SRC/AKT1/CYP3A4	9
hsa05212	Pancreatic cancer	6/55	76/8093	1.13e-05	9.16e-05	3.82e-05	SMAD3/VEGFA/MAPK1/EGFR/MAPK3/AKT1	6
hsa04022	cGMP-PKG signaling pathway	8/55	167/8093	1.48e-05	0.000116038	4.84e-05	MAPK1/PIK3CG/MYLK/ADORA1/CREB1/ADORA3/MAPK3/AKT1	8
hsa04010	MAPK signaling pathway	10/55	294/8093	2.35e-05	0.000178147	7.43e-05	MET/PLA2G4A/KIT/VEGFA/MAPK1/PGF/EGFR/FLT3/MAPK3/AKT1	10
hsa05206	MicroRNAs in cancer	10/55	310/8093	3.71e-05	0.000263309	0.00010989	PLAU/MET/ABCB1/PTGS2/VEGFA/MAPK1/EGFR/MAPK3/ABCC1/MMP9	10
hsa04912	GnRH signaling pathway	6/55	93/8093	3.61e-05	0.000263309	0.00010989	MMP2/PLA2G4A/MAPK1/EGFR/MAPK3/SRC	6
hsa04933	AGE-RAGE signaling pathway in diabetic complications	6/55	100/8093	5.44e-05	0.000374121	0.000156137	MMP2/SMAD3/VEGFA/MAPK1/MAPK3/AKT1	6
hsa05221	Acute myeloid leukemia	5/55	67/8093	8.44e-05	0.000563815	0.000235304	KIT/MAPK1/FLT3/MAPK3/AKT1	5
hsa05417	Lipid and atherosclerosis	8/55	215/8093	9.05e-05	0.000570096	0.000237926	NLRP3/PPARG/SELP/MAPK1/MAPK3/SRC/AKT1/MMP9	8
hsa04024	cAMP signaling pathway	8/55	219/8093	0.000102969	0.000570096	0.000237926	ADORA2A/MAPK1/ADORA1/CREB1/MAPK3/SLC9A1/CFTR/AKT1	8
hsa05161	Hepatitis B	7/55	162/8093	0.000102352	0.000570096	0.000237926	SMAD3/MAPK1/CREB1/MAPK3/SRC/AKT1/MMP9	7
hsa04066	HIF-1 signaling pathway	6/55	109/8093	8.82e-05	0.000570096	0.000237926	NOS2/VEGFA/MAPK1/EGFR/MAPK3/AKT1	6
hsa04668	TNF signaling pathway	6/55	112/8093	0.000102547	0.000570096	0.000237926	PTGS2/MAPK1/CREB1/MAPK3/AKT1/MMP9	6
hsa05145	Toxoplasmosis	6/55	112/8093	0.000102547	0.000570096	0.000237926	NOS2/ALOX5/MAPK1/PIK3CG/MAPK3/AKT1	6
hsa05211	Renal cell carcinoma	5/55	69/8093	9.73e-05	0.000570096	0.000237926	MET/VEGFA/MAPK1/MAPK3/AKT1	5
hsa05218	Melanoma	5/55	72/8093	0.000119235	0.00062945	0.000262697	MET/MAPK1/EGFR/MAPK3/AKT1	5
hsa05223	Non-small cell lung cancer	5/55	72/8093	0.000119235	0.00062945	0.000262697	MET/MAPK1/EGFR/MAPK3/AKT1	5
hsa05163	Human cytomegalovirus infection	8/55	225/8093	0.000124314	0.000641345	0.000267661	PTGS2/VEGFA/MAPK1/EGFR/CREB1/MAPK3/SRC/AKT1	8
hsa05225	Hepatocellular carcinoma	7/55	168/8093	0.000128562	0.000648524	0.000270657	MET/SMAD3/MAPK1/EGFR/MAPK3/TERT/AKT1	7
hsa04071	Sphingolipid signaling pathway	6/55	119/8093	0.000143423	0.000707761	0.000295379	MAPK1/ADORA1/ADORA3/MAPK3/AKT1/ABCC1	6
hsa05140	Leishmaniasis	5/55	77/8093	0.000164097	0.000792553	0.000330766	NOS2/PTGS2/MAPK1/MAPK3/PTPN6	5
hsa05152	Tuberculosis	7/55	180/8093	0.000197399	0.000933534	0.000389604	NOS2/MAPK1/CREB1/SYK/MAPK3/SRC/AKT1	7
hsa04380	Osteoclast differentiation	6/55	128/8093	0.000213912	0.000990978	0.000413578	PPARG/MAPK1/CREB1/SYK/MAPK3/AKT1	6
hsa04662	B cell receptor signaling pathway	5/55	82/8093	0.00022086	0.0010027	0.000418471	MAPK1/SYK/MAPK3/PTPN6/AKT1	5
hsa04068	FoxO signaling pathway	6/55	131/8093	0.000242676	0.00108014	0.000450791	SMAD3/PLK1/MAPK1/EGFR/MAPK3/AKT1	6
hsa04270	Vascular smooth muscle contraction	6/55	133/8093	0.000263488	0.00112852	0.000470981	PLA2G2A/ADORA2A/PLA2G4A/MAPK1/MYLK/MAPK3	6
hsa04012	ErbB signaling pathway	5/55	85/8093	0.000261444	0.00112852	0.000470981	MAPK1/EGFR/MAPK3/SRC/AKT1	5
hsa05210	Colorectal cancer	5/55	86/8093	0.000276158	0.00116089	0.000484488	SMAD3/MAPK1/EGFR/MAPK3/AKT1	5
hsa05135	Yersinia infection	6/55	137/8093	0.000309322	0.00127666	0.000532803	NLRP3/MAPK1/IL2/MAPK3/SRC/AKT1	6
hsa05235	PD-L1 expression and PD-1 checkpoint pathway in cancer	5/55	89/8093	0.000324099	0.00131376	0.000548287	MAPK1/EGFR/MAPK3/PTPN6/AKT1	5
hsa00330	Arginine and proline metabolism	4/55	51/8093	0.000376478	0.00149931	0.000625725	NOS2/MAOA/ARG1/ODC1	4
hsa04666	Fc gamma R-mediated phagocytosis	5/55	97/8093	0.000482927	0.00189008	0.000788811	PLA2G4A/MAPK1/SYK/MAPK3/AKT1	5
hsa04261	Adrenergic signaling in cardiomyocytes	6/55	150/8093	0.000502935	0.00191544	0.000799393	MAPK1/PIK3CG/CREB1/MAPK3/SLC9A1/AKT1	6
hsa05231	Choline metabolism in cancer	5/55	98/8093	0.000506282	0.00191544	0.000799393	PLA2G4A/MAPK1/EGFR/MAPK3/AKT1	5
hsa04923	Regulation of lipolysis in adipocytes	4/55	57/8093	0.000577406	0.00214871	0.000896747	PTGS2/ADORA1/AKT1/PTGS1	4
hsa05142	Chagas disease	5/55	102/8093	0.000608313	0.0022234	0.000927921	NOS2/MAPK1/IL2/MAPK3/AKT1	5
hsa05213	Endometrial cancer	4/55	58/8093	0.000617068	0.0022234	0.000927921	MAPK1/EGFR/MAPK3/AKT1	4
hsa04660	T cell receptor signaling pathway	5/55	104/8093	0.000664773	0.00235787	0.000984039	MAPK1/IL2/MAPK3/PTPN6/AKT1	5
hsa05166	Human T-cell leukemia virus 1 infection	7/55	222/8093	0.00070375	0.00245771	0.00102571	SMAD3/MAPK1/IL2/CREB1/MAPK3/TERT/AKT1	7
hsa05171	Coronavirus disease - COVID-19	7/55	232/8093	0.000913017	0.00314023	0.00131055	NLRP3/SELP/MAPK1/EGFR/IL2/SYK/MAPK3	7
hsa04725	Cholinergic synapse	5/55	113/8093	0.00096882	0.00328242	0.0013699	MAPK1/PIK3CG/CREB1/MAPK3/AKT1	5
hsa04020	Calcium signaling pathway	7/55	240/8093	0.00111359	0.00371742	0.00155144	NOS2/MET/ADORA2A/TACR2/VEGFA/EGFR/MYLK	7
hsa05204	Chemical carcinogenesis - DNA adducts	4/55	69/8093	0.00118978	0.00391421	0.00163357	PTGS2/CYP1A2/CYP3A4/CBR1	4
hsa04917	Prolactin signaling pathway	4/55	70/8093	0.00125558	0.00407165	0.00169927	MAPK1/MAPK3/SRC/AKT1	4
hsa04919	Thyroid hormone signaling pathway	5/55	121/8093	0.00131689	0.00421035	0.00175716	MAPK1/MAPK3/SLC9A1/SRC/AKT1	5
hsa01524	Platinum drug resistance	4/55	73/8093	0.00146821	0.00462894	0.00193185	MAPK1/MAPK3/POLH/AKT1	4
hsa05165	Human papillomavirus infection	8/55	331/8093	0.00163135	0.00500427	0.0020885	PTGS2/VEGFA/MAPK1/EGFR/CREB1/MAPK3/TERT/AKT1	8
hsa05214	Glioma	4/55	75/8093	0.00162319	0.00500427	0.0020885	MAPK1/EGFR/MAPK3/AKT1	4
hsa04613	Neutrophil extracellular trap formation	6/55	190/8093	0.00172416	0.00508293	0.00212132	SELP/MAPK1/SYK/MAPK3/SRC/AKT1	6
hsa05133	Pertussis	4/55	76/8093	0.0017048	0.00508293	0.00212132	NOS2/NLRP3/MAPK1/MAPK3	4
hsa05220	Chronic myeloid leukemia	4/55	76/8093	0.0017048	0.00508293	0.00212132	SMAD3/MAPK1/MAPK3/AKT1	4
hsa05216	Thyroid cancer	3/55	37/8093	0.00195975	0.00570338	0.00238026	PPARG/MAPK1/MAPK3	3
hsa05418	Fluid shear stress and atherosclerosis	5/55	139/8093	0.00242864	0.00697849	0.00291242	MMP2/VEGFA/SRC/AKT1/MMP9	5
hsa04540	Gap junction	4/55	88/8093	0.00291781	0.00827929	0.0034553	MAPK1/EGFR/MAPK3/SRC	4
hsa04976	Bile secretion	4/55	89/8093	0.00303987	0.00851914	0.0035554	ABCB1/SLC9A1/CFTR/CYP3A4	4
hsa05224	Breast cancer	5/55	147/8093	0.00309606	0.0085708	0.00357696	KIT/MAPK1/EGFR/MAPK3/AKT1	5
hsa04810	Regulation of actin cytoskeleton	6/55	218/8093	0.00343691	0.00930821	0.00388472	MAPK1/EGFR/MYLK/MAPK3/SLC9A1/SRC	6
hsa02010	ABC transporters	3/55	45/8093	0.00344445	0.00930821	0.00388472	ABCB1/CFTR/ABCC1	3
hsa04657	IL-17 signaling pathway	4/55	94/8093	0.0037029	0.00988891	0.00412707	PTGS2/MAPK1/MAPK3/MMP9	4
hsa04916	Melanogenesis	4/55	101/8093	0.00478728	0.0126362	0.00527363	KIT/MAPK1/CREB1/MAPK3	4
hsa04914	Progesterone-mediated oocyte maturation	4/55	102/8093	0.00495785	0.0126453	0.00527743	PLK1/MAPK1/MAPK3/AKT1	4
hsa04972	Pancreatic secretion	4/55	102/8093	0.00495785	0.0126453	0.00527743	PLA2G2A/AMY1A/SLC9A1/CFTR	4
hsa04913	Ovarian steroidogenesis	3/55	51/8093	0.00491204	0.0126453	0.00527743	ALOX5/PLA2G4A/PTGS2	3
hsa04928	Parathyroid hormone synthesis, secretion and action	4/55	106/8093	0.00568103	0.0143288	0.00598003	MAPK1/EGFR/CREB1/MAPK3	4
hsa04659	Th17 cell differentiation	4/55	108/8093	0.00606776	0.0151361	0.00631693	SMAD3/MAPK1/IL2/MAPK3	4
hsa05131	Shigellosis	6/55	247/8093	0.0063078	0.0155638	0.00649544	NLRP3/MAPK1/EGFR/MAPK3/SRC/AKT1	6
hsa04730	Long-term depression	3/55	60/8093	0.00773218	0.0188732	0.00787659	PLA2G4A/MAPK1/MAPK3	3
hsa00140	Steroid hormone biosynthesis	3/55	61/8093	0.00809345	0.0195448	0.00815689	CYP1A2/CYP3A4/COMT	3
hsa05034	Alcoholism	5/55	187/8093	0.00853148	0.0201734	0.00841922	MAOA/ADORA2A/MAPK1/CREB1/MAPK3	5
hsa04935	Growth hormone synthesis, secretion and action	4/55	119/8093	0.0085109	0.0201734	0.00841922	MAPK1/CREB1/MAPK3/AKT1	4
hsa04152	AMPK signaling pathway	4/55	120/8093	0.00876062	0.0205017	0.00855623	PPARG/CREB1/CFTR/AKT1	4
hsa04929	GnRH secretion	3/55	64/8093	0.00923646	0.0213947	0.00892891	MAPK1/MAPK3/AKT1	3
hsa04062	Chemokine signaling pathway	5/55	192/8093	0.00950282	0.0215714	0.00900267	MAPK1/PIK3CG/MAPK3/SRC/AKT1	5
hsa05202	Transcriptional misregulation in cancer	5/55	192/8093	0.00950282	0.0215714	0.00900267	PLAU/MET/PPARG/FLT3/MMP9	5
hsa00220	Arginine biosynthesis	2/55	22/8093	0.00960186	0.0215804	0.00900643	NOS2/ARG1	2
hsa05130	Pathogenic Escherichia coli infection	5/55	197/8093	0.0105483	0.0234751	0.00979715	NLRP3/MAPK1/MAPK3/PTPN6/SRC	5
hsa04650	Natural killer cell mediated cytotoxicity	4/55	131/8093	0.0118297	0.0258205	0.010776	MAPK1/SYK/MAPK3/PTPN6	4
hsa05120	Epithelial cell signaling in Helicobacter pylori infection	3/55	70/8093	0.0117937	0.0258205	0.010776	MET/EGFR/SRC	3
hsa05203	Viral carcinogenesis	5/55	204/8093	0.0121413	0.0260007	0.0108512	MAPK1/CREB1/SYK/MAPK3/SRC	5
hsa04728	Dopaminergic synapse	4/55	132/8093	0.0121388	0.0260007	0.0108512	MAOA/CREB1/AKT1/COMT	4
hsa00592	alpha-Linolenic acid metabolism	2/55	25/8093	0.0123089	0.0261132	0.0108982	PLA2G2A/PLA2G4A	2
hsa00982	Drug metabolism - cytochrome P450	3/55	72/8093	0.0127278	0.0267519	0.0111647	MAOA/CYP1A2/CYP3A4	3
hsa00790	Folate biosynthesis	2/55	26/8093	0.013277	0.0276502	0.0115396	AKR1B1/CBR1	2
hsa04971	Gastric acid secretion	3/55	76/8093	0.0147204	0.0303775	0.0126778	MYLK/SLC9A1/CFTR	3
hsa04550	Signaling pathways regulating pluripotency of stem cells	4/55	143/8093	0.0158867	0.032199	0.013438	SMAD3/MAPK1/MAPK3/AKT1	4
hsa00980	Metabolism of xenobiotics by cytochrome P450	3/55	78/8093	0.0157794	0.032199	0.013438	CYP1A2/CYP3A4/CBR1	3
hsa04934	Cushing syndrome	4/55	155/8093	0.0207302	0.0416438	0.0173798	MAPK1/EGFR/CREB1/MAPK3	4
hsa04218	Cellular senescence	4/55	156/8093	0.0211706	0.0421555	0.0175933	SMAD3/MAPK1/MAPK3/AKT1	4
hsa05160	Hepatitis C	4/55	157/8093	0.0216167	0.0426695	0.0178078	MAPK1/EGFR/MAPK3/AKT1	4
hsa04211	Longevity regulating pathway	3/55	89/8093	0.0223588	0.0437538	0.0182603	PPARG/CREB1/AKT1	3
hsa04630	JAK-STAT signaling pathway	4/55	162/8093	0.0239343	0.0464366	0.01938	EGFR/IL2/PTPN6/AKT1	4
hsa04658	Th1 and Th2 cell differentiation	3/55	92/8093	0.0243762	0.0464992	0.0194061	MAPK1/IL2/MAPK3	3
hsa05222	Small cell lung cancer	3/55	92/8093	0.0243762	0.0464992	0.0194061	NOS2/PTGS2/AKT1	3
hsa00350	Tyrosine metabolism	2/55	36/8093	0.0246492	0.046628	0.0194599	MAOA/COMT	2
hsa04350	TGF-beta signaling pathway	3/55	94/8093	0.0257744	0.048276	0.0201477	SMAD3/MAPK1/MAPK3	3
hsa04960	Aldosterone-regulated sodium reabsorption	2/55	37/8093	0.0259457	0.048276	0.0201477	MAPK1/MAPK3	2
hsa05132	Salmonella infection	5/55	249/8093	0.0263996	0.0487211	0.0203334	NLRP3/MAPK1/PIK3CG/MAPK3/AKT1	5
